# Supplementary material for: Evolution of white matter hyperintensity segmentation methods and implementation over the past two decades; an incomplete shift towards deep learning
Source: Brain Imaging Behav. 2024 Jul 31;18(5):1310–22. doi: 10.1007/s11682-024-00902-w (PMC11582091; doi:10.1007/s11682-024-00902-w)
Supplement: Supplementary file 1 — Supplementary file1 (XLSX 133 KB) [file 11682_2024_902_MOESM1_ESM.xlsx]

## Sheet: All Together
Overview Classification	Publication Year	Title	MainTags	Val/Eff	Cohort	Cohort Size	Database
Pipeline	2010	Blood-brain barrier permeability is increased in normal-appearing white matter in patients with lacunar stroke and leucoaraiosis	P_Bayesian	V1 E0	Aging	NA	SS
Pipeline	2012	Contrast-Based Fully Automatic Segmentation of White Matter Hyperintensities: Method and Validation	P_Bayesian	V1 E2	dementia	NA	SS
Pipeline	2019	Modelling the distribution of white matter hyperintensities due to ageing on MRI images using Bayesian inference	P_Bayesian	V3 E2	SVD	NA	Misc
Pipeline	2012	An automated tool for detection of FLAIR-hyperintense white-matter lesions in Multiple Sclerosis	P_Bayesian	V1 E2	Misc	NA	SS
Pipeline	2020	An improved algorithm of white matter hyperintensity detection in elderly adults	P_Bayesian	V3 E2	Aging	NA	Misc
Pipeline	2008	Automated Bayesian segmentation of microvascular white-matter lesions in the ACCORD-MIND study	P_Bayesian	V2 E1	Aging	NA	Misc
Pipeline	2020	Automated White Matter Hyperintensity Segmentation Using Bayesian Model Selection: Assessment and Correlations with Cognitive Change	P_Bayesian	V2 E2	Dementia	NA	ADNI
Pipeline	2015	Automatic white matter lesion segmentation using contrast enhanced FLAIR intensity and Markov Random Field	P_Bayesian	V2 E1	SVD	NA	Misc
Pipeline	2015	Bayesian model selection for pathological neuroimaging data applied to white matter lesion segmentation	P_Bayesian	V1 E1	Aging	NA	SS
Pipeline	2009	Fully-automated white matter hyperintensity detection with anatomical prior knowledge and without FLAIR	P_Bayesian	V2 E2	Dementia	NA	Misc
Pipeline	2012	Robust white matter lesion segmentation in FLAIR MRI	P_Bayesian	V1 E2	Aging	NA	SS
Pipeline	2018	Voxel-Wise logistic regression and leave-one-source-out cross validation for white matter hyperintensity segmentation	P_Bayesian	V2 E2	Aging	NA	Misc
Pipeline	2008	An automated procedure for the assessment of white matter hyperintensities by multispectral (T1, T2, PD) MRI and an evaluation of its between-centre reproducibility based on two large community databases	P_Bayesian;P_Hist	V3 E2	SVD	NA	Misc
Pipeline	2010	Fast and robust multi-atlas segmentation of brain magnetic resonance images	P_Bayeesian	V3 E2	Dementia	NA	ADNI
Pipeline	2010	A topology-preserving approach to the segmentation of brain images with multiple sclerosis lesions	P_Clust	V3 E1	Aging	NA	SS
Pipeline	2013	Multiparametric brainstem segmentation using a modified multivariate mixture of Gaussians	P_Clust	V1 E1	Aging	NA	SS
Pipeline	2012	WML Detection of Brain Images Using Fuzzy and Possibilistic Approach in Feature Space	P_Clust	V1 E2	Aging	NA	SS
Pipeline	2006	A fully automated method for quantifying and localizing white matter hyperintensities on MR images	P_Clust	V1 E0	Psych	NA	Misc
Pipeline	2013	Accurate white matter lesion segmentation by k nearest neighbor classification with tissue type priors (kNN-TTPs)	P_Clust	V1 E3	Misc	NA	SS
Pipeline	2010	Automatic segmentation of white matter hyperintensities in the elderly using FLAIR images at 3T	P_Clust	V1 E1	Aging	NA	SS
Pipeline	2005	Fully automatic segmentation of white matter hyperintensities in MR images of the elderly	P_Clust	V1 E2	Aging	NA	Misc
Pipeline	2008	Lesion identification using unified segmentation-normalisation models and fuzzy clustering	P_Clust	V1 E2	Aging	NA	SS
Pipeline	2005	Probabilistic segmentation of brain tissue in MR imaging	P_Clust	V1 E2	SVD	NA	SS
Pipeline	2008	Texture-based segmentation of diffuse lesions of the brain's white matter	P_Clust	V1 E2	Aging	NA	Misc
Pipeline	2004	The topography of white matter hyperintensities on brain MRI in healthy 60- to 64-year-old individuals	P_Clust	V1 E1	Psych	NA	Misc
Pipeline	2018	UBO Detector – A cluster-based, fully automated pipeline for extracting white matter hyperintensities	P_Clust	V3 E3	Aging	NA	Misc
Pipeline	2010	White matter lesion segmentation based on feature joint occurrence probability and ?2 random field theory from magnetic resonance (MR) images	P_Clust	V1 E2	Dementia	NA	Misc
Pipeline	2020	Deep convolutional neural network for accurate segmentation and quantification of white matter hyperintensities	P_DL	V3 E3	SVD	NA	SS
Pipeline	2020	Global Burden of Small Vessel Disease-Related Brain Changes on MRI Predicts Cognitive and Functional Decline	P_DL	V1 E1	SVD	NA	SS
Pipeline	2021	A stacked generalization of 3d orthogonal deep learning convolutional neural networks for improved detection of white matter hyperintensities in 3D FLAIR images	P_DL	V3 E3	Dementia	NA	ADNI
Pipeline	2021	An anatomical knowledge-based MRI deep learning pipeline for white matter hyperintensity quantification associated with cognitive impairment	P_DL	V2 E3	Dementia	NA	MICCAI ADNI
Pipeline	2021	Comparison of domain adaptation techniques for white matter hyperintensity segmentation in brain MR images	P_DL	V3 E2	Dementia	NA	NDGEN
Pipeline	2020	Deep-Learning-Based Segmentation and Localization of White Matter Hyperintensities on Magnetic Resonance Images	P_DL	V3 E3	SVD	NA	SS
Pipeline	2019	DeepMRSeg: A convolutional deep neural network for anatomy and abnormality segmentation on MR images	P_DL	V3 E2	Dementia	NA	SS
Pipeline	2018	Detection of white matter lesion regions in MRI using SLIC0 and convolutional neural network	P_DL	V2 E1	Aging	NA	Misc
Pipeline	2018	Evaluation of a deep learning approach for the segmentation of brain tissues and white matter hyperintensities of presumed vascular origin in MRI	P_DL	V3 E2	Dementia	NA	SS
Pipeline	2020	Fully automated segmentation on brain ischemic and white matter hyperintensities lesions using semantic segmentation networks with squeeze-and-excitation blocks in MRI	P_DL	V1 E3	SVD	NA	SS
Pipeline	2018	Fully convolutional network ensembles for white matter hyperintensities segmentation in MR images	P_DL	V2 E3	Dementia	NA	MICCAI
Pipeline	2017	Location Sensitive Deep Convolutional Neural Networks for Segmentation of White Matter Hyperintensities	P_DL	V3 E2	Aging	NA	Misc
Pipeline	2018	MRI white matter lesion segmentation using an ensemble of neural networks and overcomplete patch-based voting	P_DL	V3 E2	Aging	NA	MICCAI
Pipeline	2019	Multi-Disease Segmentation of Gliomas and White Matter Hyperintensities in the BraTS Data Using a 3D Convolutional Neural Network	P_DL	V1 E2	Misc	NA	Misc
Pipeline	2020	Patient-specific fine-tuning of convolutional neural networks for follow-up lesion quantification	P_DL	V2 E2	Dementia	NA	MICCAI NDGEN
Pipeline	2019	SegAE: Unsupervised white matter lesion segmentation from brain MRIs using a CNN autoencoder	P_DL	V3 E3	Dementia	NA	Misc
Pipeline	2008	Segmentation of age-related white matter changes in a clinical multi-center study	P_DL	V3 E1	Aging	NA	Misc
Pipeline	2018	Segmentation of white matter hyperintensities using convolutional neural networks with global spatial information in routine clinical brain MRI with none or mild vascular pathology	P_DL	V1 E2	Dementia	NA	ADNI
Pipeline	2021	Semi-supervised learning in medical MRI segmentation: Brain tissue with white matter hyperintensity segmentation using flair MRI	P_DL	V3 E3	Aging	NA	SS
Pipeline	2021	Triplanar ensemble U-Net model for white matter hyperintensities segmentation on MR images	P_DL	V3 E3	Dementia	NA	ZDGEN MICCAI
Pipeline	2020	Two-step deep neural network for segmentation of deep white matter hyperintensities in migraineurs	P_DL	V2 E2	Aging	NA	SS
Pipeline	2021	White matter hyperintensities segmentation using the ensemble U-Net with multi-scale highlighting foregrounds	P_DL	V2 E3	Dementia	NA	MICCAI
Pipeline	2022	A deep learning algorithm for white matter hyperintensity lesion detection and segmentation	P_DL	V1 E2	SVD	NA	SS
Pipeline	2012	Brain tissue volumes in the general population of the elderly The AGES-Reykjavik Study	P_DL	V1 E2	Dementia	NA	MISC
Pipeline	2017	Efficient multi-scale 3D CNN with fully connected CRF for accurate brain lesion segmentation	P_DL	V2 E2	MISC	NA	SS
Pipeline	2021	Segmentation of Cerebral Small Vessel Diseases-White Matter Hyperintensities Based on a Deep Learning System	P_DL	V3 E2	SVD	NA	SS
Pipeline	2022	White matter hyperintensities segmentation using an ensemble of neural networks	P_DL	V3 E3	SVD	NA	SS
Pipeline	2001	Automated segmentation of multiple sclerosis lesions by model outlier detection	P_Hist	V1 E1	misc	NA	SS
Pipeline	2015	Automatic segmentation and volumetry of multiple sclerosis brain lesions from MR images	P_Hist	V1 E2	Misc	NA	SS
Pipeline	2006	Blood pressure and haemoglobin A1c are associated with microhaemorrhage in CADASIL: a two-centre cohort study	P_Hist	V1 E1	SVD	NA	MISC
Pipeline	2015	Characterizing the white matter hyperintensity penumbra with cerebral blood flow measures	P_Hist	V1 E1	Aging	NA	SS
Pipeline	2008	Computer-aided Detection of Ischemic Lesions Related to Subcortical Vascular Dementia on Magnetic Resonance Images	P_Hist	V1 E1	SVD	NA	SS
Pipeline	2018	Dual-Sensitivity Multiple Sclerosis Lesion and CSF Segmentationfor Multichannel 3T Brain MRI	P_Hist	V1 E2	Misc	NA	SS
Pipeline	2011	Fully Automated Pipeline for Quantification and Localization of White Matter Hyperintensity in Brain Magnetic Resonance Image	P_Hist	V1 E2	SVD	NA	SS
Pipeline	2015	Multiethnic genome-wide association study of cerebral white matter hyperintensities on MRI	P_Hist	V1 E1	Aging	NA	MISC
Pipeline	2019	Multiple sclerosis lesion enhancement and white matter region estimation using hyperintensities in FLAIR images	P_Hist	V2 E2	Dementia	NA	MICCAI
Pipeline	2016	Peripheral (deep) but not periventricular MRI white matter hyperintensities are increased in clinical vascular dementia compared to Alzheimer's disease	P_Hist	V1 E1	Dementia	NA	Misc
Pipeline	2016	Reliable measurements of brain atrophy in individual patients with multiple sclerosis	P_Hist	V3 E3	Misc	NA	SS
Pipeline	2017	Validation of a Regression Technique for Segmentation of White Matter Hyperintensities in Alzheimer's Disease	P_Hist	V3 E2	Aging	NA	ADNI
Pipeline	2017	White Matter Hyperintensity Associations with Cerebral Blood Flow in Elderly Subjects Stratified by Cerebrovascular Risk	P_Hist	V1 E1	SVD	NA	SS
Pipeline	2017	A hyperspectral imaging approach to white matter hyperintensities detection in brain magnetic resonance images	P_Hist	V1 E2	Misc	NA	SS
Pipeline	2005	Anatomical mapping of white matter hyperintensities (WMH): Exploring the relationships between periventricular WMH, deep WMH, and total WMH burden	P_Hist	V1 E1	Dementia	NA	SS
Pipeline	2014	Automatic segmentation and quantitative analysis of white matter hyperintensities on FLAIR images using trimmed-likelihood estimator	P_Hist	V1 E2	Aging	NA	SS
Pipeline	2015	Automatic segmentation and volumetric quantification of white matter hyperintensities on fluid-attenuated inversion recovery images using the extreme value distribution	P_Hist	V1 E3	Aging	NA	SS
Pipeline	2013	Automatic segmentation of cerebral white matter hyperintensities using only 3D FLAIR images	P_Hist	V2 E2	Dementia	NA	SS
Pipeline	2012	Automatic white matter lesion segmentation using an adaptive outlier detection method	P_Hist	V1 E3	Dementia	NA	SS
Pipeline	2012	Cortical thinning related to periventricular and deep white matter hyperintensities	P_Hist	V1 E1	Dementia	NA	SS
Pipeline	2001	FLAIR histogram segmentation for measurement of leukoaraiosis volume	P_Hist	V1 E2	Dementia	NA	SS
Pipeline	2019	Multi-atlas based detection and localization (MADL) for location-dependent quantification of white matter hyperintensities	P_Hist	V1 E3	Dementia	NA	Misc
Pipeline	2012	Multi-stage segmentation of white matter hyperintensity, cortical and lacunar infarcts	P_Hist	V1 E2	Aging	NA	Misc
Pipeline	2009	White matter lesion extension to automatic brain tissue segmentation on MRI	P_Hist	V1 E2	Aging	NA	Misc
Pipeline	2022	Automatic quantification of white matter hyperintensities on T2-weighted fluid attenuated inversion recovery magnetic resonance imaging	P_Hist	V1 E1	Dementia	NA	Misc
Pipeline	2014	Low-dose acetazolamide reverses periventricular white matter hyperintensities in iNPH	P_Img_Seg	V1 E1	Misc	NA	SS
Pipeline	2013	Neurovascular decoupling is associated with severity of cerebral amyloid angiopathy	P_Img_Seg	V1 E1	SVD	NA	SS
Pipeline	2010	New multispectral MRI data fusion technique for white matter lesion segmentation: method and comparison with thresholding in FLAIR images	P_Img_Seg	V1 E2	SVD	NA	SS
Pipeline	2018	Periventricular White Matter Hyperintensities and Functional Decline	P_Img_Seg	V1 E1	Aging	NA	Misc
Pipeline	2010	White matter hyperintensity volume is increased in small vessel stroke subtypes	P_Img_Seg	V1 E1	SVD	NA	SS
Pipeline	2014	Application of variable threshold intensity to segmentation for white matter hyperintensities in fluid attenuated inversion recovery magnetic resonance images	P_Img_Seg	V3 E3	Aging	NA	Misc
Pipeline	2013	Automated quantification of white matter lesion in magnetic resonance imaging of patients with acute infarction	P_Img_Seg	V1 E2	SVD	NA	SS
Pipeline	2014	Automated segmentation and quantification of white matter hyperintensities in acute ischemic stroke patients with cerebral infarction	P_Img_Seg	V1 E2	Misc	NA	SS
Pipeline	2017	Automated tissue segmentation of MR brain images in the presence of white matter lesions	P_Img_Seg	V2 E2	Aging	NA	Misc
Pipeline	2014	Automated White Matter Hyperintensity Detection in Multiple Sclerosis Using 3D T2 FLAIR	P_Img_Seg	V1 E2	Misc	NA	SS
Pipeline	2009	Development and validation of morphological segmentation of age-related cerebral white matter hyperintensities	P_Img_Seg	V2 E3	Aging	NA	Misc
Pipeline	2010	New multispectral MRI data fusion technique for white matter lesion segmentation: Method and comparison with thresholding in FLAIR images	P_Img_Seg	V1 E2	Misc	NA	SS
Pipeline	2006	Plasma ?-amyloid and white matter lesions in AD, MCI, and cerebral amyloid angiopathy	P_Img_Seg	V1 E1	Dementia	NA	SS
Pipeline	2011	Quantitative approaches for assessment of white matter hyperintensities in elderly populations	P_Img_Seg	V1 E2	Psych	NA	SS
Pipeline	2014	Strategic white matter tracts for processing speed deficits in age-related small vessel disease	P_Img_Seg	V1 E1	SVD	NA	SS
Pipeline	2011	Validation of automated white matter hyperintensity segmentation	P_Img_Seg	V1 E1	Dementia	NA	Misc
Pipeline	2022	Automatic segmentation of white matter hyperintensities: validation and comparison with state-of-the-art methods on both Multiple Sclerosis and elderly subjects	P_Img_Seg	V3 E3	Misc	NA	ADNI
Pipeline	2013	White matter hyperintensities segmentation: a new semi-automated method	P_Img_Seg	V1 E2	Dementia	NA	SS
Pipeline	2016	Automated detection of white matter hyperintensities of all sizes in cerebral small vessel disease	P_Pattern	V3 E2	Aging	NA	Run
Pipeline	2014	Extracting and summarizing white matter hyperintensities using supervised segmentation methods in Alzheimer's disease risk and aging studies	P_Pattern	V3 E2	Dementia	NA	SS
Pipeline	2017	Performance comparison of 10 different classification techniques in segmenting white matter hyperintensities in aging	P_Pattern	V3 E3	Dementia	NA	ADNI
Pipeline	2015	Small white matter lesion detection in cerebral small vessel disease	P_Pattern	V1 E!	SVD	NA	Run
Pipeline	2019	White matter hyperintensity quantification in large-scale clinical acute ischemic stroke cohorts – The MRI-GENIE study	P_Pattern	V1 E2	SVD	NA	Misc
Pipeline	2018	A large margin algorithm for automated segmentation of white matter hyperintensity	P_Pattern	V1 E2	Dementia	NA	ADNI
Pipeline	2019	Automated lesion segmentation with BIANCA: Impact of population-level features, classification algorithm and locally adaptive thresholding	P_Pattern	V3 E3	Demenia	NA	NDGEN
Pipeline	2013	Automatic segmentation of white matter hyperintensities by an extended FitzHugh & nagumo reaction diffusion model	P_Pattern	V2 E2	Aging	NA	SS
Pipeline	2016	BIANCA (Brain Intensity AbNormality Classification Algorithm): A new tool for automated segmentation of white matter hyperintensities	P_Pattern	V3 E1	Dementia	NA	NDGEN
Pipeline	2017	Brain lesion segmentation through image synthesis and outlier detection	P_Pattern	V2 E2	SVD	NA	SS
Pipeline	2008	Computer-Assisted Segmentation of White Matter Lesions in 3D MR Images Using Support Vector Machine	P_Pattern	V1 E2	Aging	NA	Misc
Pipeline	2018	DEWS (DEep White matter hyperintensity Segmentation framework): A fully automated pipeline for detecting small deep white matter hyperintensities in migraineurs	P_Pattern	V2 E2	Misc	NA	SS
Pipeline	2014	Lesion segmentation from multimodal MRI using random forest following ischemic stroke	P_Pattern	V2 E2	Aging	NA	SS
Pipeline	2008	Measuring brain lesion progression with a supervised tissue classification system	P_Pattern	V2 E1	Aging	NA	Misc
Pipeline	2017	Reproducible segmentation of white matter hyperintensities using a new statistical definition	P_Pattern	V1 E2	Dementia	NA	Misc
Pipeline	2016	Supervised learning technique for the automated identification of white matter hyperintensities in traumatic brain injury	P_Pattern	V1 E2	Misc	NA	Misc
Pipeline	2015	Transfer Learning Improves Supervised Image Segmentation Across Imaging Protocols	P_Pattern	V2 V3	Aging	NA	SS
Pipeline	2018	Validation and Optimization of BIANCA for the Segmentation of Extensive White Matter Hyperintensities	P_Pattern	V2 E2	Dementia	NA	MICCAI NDGEN
Pipeline	2015	Weighting training images by maximizing distribution similarity for supervised segmentation across scanners	P_Pattern	V3 E2	Misc	NA	Misc
Pipeline	2016	White matter hyperintensities and imaging patterns of brain ageing in the general population	P_Pattern	V1 E1	SVD	NA	Misc
Pipeline	2018	White matter hyperintensity and stroke lesion segmentation and differentiation using convolutional neural networks	P_Pattern	V2 E1	SVD	NA	Misc
Visual	2019	Cerebrovascular disease burden in late-onset non-lesional focal epilepsy	NA	NA	NA	NA	NA
Visual	2015	Are white matter abnormalities associated with “unexplained dizziness”?	NA	NA	NA	NA	NA
Visual	2014	Arterial spin labelling reveals prolonged arterial arrival time in idiopathic Parkinson's disease	NA	NA	NA	NA	NA
Visual	2018	Central vein sign detected by SWI at 3T MRI as a discriminator between multiple sclerosis and leukoaraiosis	NA	NA	NA	NA	NA
Visual	2005	Late-life depression, heart failure and frontal white matter hyperintensity: A structural magnetic resonance imaging study	NA	NA	NA	NA	NA
Visual	2017	White matter hyperintensities improve ischemic stroke recurrence prediction	NA	NA	NA	NA	NA
Visual	2021	Cognitive function, fatigue and Fazekas score in patients with acute neuroborreliosis	NA	NA	NA	NA	NA
Visual	2009	Association of white matter hyperintensity measurements on brain mr imaging with cognitive status, medial temporal atrophy, and cardiovascular risk factors	NA	NA	NA	NA	NA
Visual	2003	Prospective study of single and multiple lacunar infarcts using magnetic resonance imaging: Risk factors, recurrence, and outcome in 175 consecutive cases	NA	NA	NA	NA	NA
Visual	2019	Small vessel disease and biomarkers of endothelial dysfunction after ischaemic stroke	NA	NA	NA	NA	NA
Visual	2017	Cerebral White Matter Hypoperfusion Increases with Small-Vessel Disease Burden. Data From the Third International Stroke Trial	NA	NA	NA	NA	NA
Visual	2019	Small Vessel Disease Is Associated with Tissue Inhibitor of Matrix Metalloproteinase-4 After Ischaemic Stroke	NA	NA	NA	NA	NA
Visual	2018	Enlarged perivascular spaces and cognitive impairment after stroke and transient ischemic attack	NA	NA	NA	NA	NA
Visual	2016	Influence of white matter MRI hyper-intensities on acute L-dopa response in patients with Parkinson's disease	NA	NA	NA	NA	NA
Visual	2020	Neuropathologic Correlates of White Matter Hyperintensities in a Community-Based Cohort of Older Adults	NA	NA	NA	NA	NA
Visual	2014	Circulating inflammatory markers are associated with magnetic resonance imaging-visible perivascular spaces but not directly with white matter hyperintensities	NA	NA	NA	NA	NA
Visual	2020	Relationship between androgenic alopecia and white matter hyperintensities in apparently healthy subjects	NA	NA	NA	NA	NA
Visual	2016	Impaired renal function is associated with brain atrophy and poststroke cognitive decline	NA	NA	NA	NA	NA
Visual	2014	Leukoaraiosis and ambulatory blood pressure load in a healthy elderly cohort study: The PROOF study	NA	NA	NA	NA	NA
Visual	2019	Associations of white matter hyperintensities with poststroke depression: A 1-year longitudinal study	NA	NA	NA	NA	NA
Visual	2010	Increased prevalence of white matter hyperintensities in patients with panic disorder	NA	NA	NA	NA	NA
Visual	2014	Neglect performance in acute stroke is related to severity of white matter hyperintensities	NA	NA	NA	NA	NA
Visual	2017	Differential impact of white matter hyperintensities on long-term outcomes in ischemic stroke patients with large artery atherosclerosis	NA	NA	NA	NA	NA
Visual	2020	Cognitive Impairment Before Atrial Fibrillation-Related Ischemic Events: Neuroimaging and Prognostic Associations	NA	NA	NA	NA	NA
Visual	2000	MRI volumetric correlates of white matter lesions in dementia with Lewy bodies and Alzheimer's disease	NA	NA	NA	NA	NA
Visual	2012	Cognitive improvement following treatment in late-life depression: Relationship to vascular risk and age of onset	NA	NA	NA	NA	NA
Visual	2012	Subjective memory complaints in community dwelling healthy older people: The influence of brain and psychopathology	NA	NA	NA	NA	NA
Visual	2013	Fatigue-related brain white matter changes in granulomatosis with polyangiitis	NA	NA	NA	NA	NA
Visual	2013	Specific risk factors for microbleeds and white matter hyperintensities in Alzheimer's disease	NA	NA	NA	NA	NA
Visual	2009	Location of lacunar infarcts correlates with cognition in a sample of non-disabled subjects with age-related white-matter changes: The LADIS study	NA	NA	NA	NA	NA
Visual	2020	Brain Changes in the White Matter of the Brain White Matter Changes and Cognitive Functions in Asymptomatic Patients	NA	NA	NA	NA	NA
Visual	2020	Lower Blood Pressure, Small-Vessel Disease, and Apathy in Older Persons With Mild Cognitive Deficits	NA	NA	NA	NA	NA
Visual	2012	Differences in brain cholesterol metabolism and insulin in two subgroups of patients with different CSF biomarkers but similar white matter lesions suggest different pathogenic mechanisms	NA	NA	NA	NA	NA
Visual	2006	Visual rating of white matter hyperintensities in Parkinson's disease	NA	NA	NA	NA	NA
Visual	2019	Assessment of cerebrovascular reserve impairment using the breath-holding index in patients with leukoaraiosis	NA	NA	NA	NA	NA
Visual	2013	Silent neurological involvement in biopsy-defined coeliac patients	NA	NA	NA	NA	NA
Visual	2019	White matter hyperintensities are related to pain intensity in an outpatient memory clinic population: Preliminary findings	NA	NA	NA	NA	NA
Visual	2019	Underlying small vessel disease associated with mixed cerebral microbleeds	NA	NA	NA	NA	NA
Visual	2013	Cognitive profile in patients with a first-ever lacunar infarct with and without silent lacunes: A comparative study	NA	NA	NA	NA	NA
Visual	2006	Leukoaraiosis is associated with functional impairment in older patients with Alzheimer's disease but not vascular dementia	NA	NA	NA	NA	NA
Visual	2020	Functional health and white matter hyperintensities as effect modifiers of blood pressure-lowering on cognitive function and vascular events in older Secondary Prevention of Small Subcortical Strokes trial participants	NA	NA	NA	NA	NA
Visual	2005	A new visual rating scale to assess strategic white matter hyperintensities within cholinergic pathways in dementia	NA	NA	NA	NA	NA
Visual	2009	Age-associated leukoaraiosis and cortical cholinergic deafferentation	NA	NA	NA	NA	NA
Visual	2002	A new rapid landmark-based regional MRI segmentation method of the brain	NA	NA	NA	NA	NA
Visual	2007	Prevalence of subcortical vascular lesions and association with executive function in mild cognitive impairment subtypes	NA	NA	NA	NA	NA
Visual	2019	How Do Different Forms of Vascular Brain Injury Relate to Cognition in a Memory Clinic Population: The TRACE-VCI Study	NA	NA	NA	NA	NA
Visual	2017	Periodic limb movements and white matter hyperintensities in first-ever minor stroke or high-risk transient ischemic attack	NA	NA	NA	NA	NA
Visual	2018	Identification of a specific functional network altered in poststroke cognitive impairment	NA	NA	NA	NA	NA
Visual	2016	Visual assessment of age-related white matter hyperintensities using FLAIR images at 3 T: Inter- and intra-rater agreement	NA	NA	NA	NA	NA
Visual	2008	Measuring cerebral atrophy and white matter hyperintensity burden to predict the rate of cognitive decline in Alzheimer disease	NA	NA	NA	NA	NA
Visual	2000	Does leukoaraiosis predict morbidity and mortality?	NA	NA	NA	NA	NA
Visual	2015	The Association of Brain MRI Characteristics and Postoperative Delirium in Cardiac Surgery Patients	NA	NA	NA	NA	NA
Visual	2017	Incidental findings on brain MRI of cognitively normal first-degree descendants of patients with Alzheimer's disease: A cross-sectional analysis from the ALFA (Alzheimer and Families) project	NA	NA	NA	NA	NA
Visual	2014	Cerebral microbleeds are not associated with long-term cognitive outcome in patients with transient ischemic attack or minor stroke	NA	NA	NA	NA	NA
Visual	2020	Low dosis of alteplase, for ischemic stroke after Enchanted and its determinants, a single center experience	NA	NA	NA	NA	NA
Visual	2021	Imaging Markers of Brain Frailty and Outcome in Patients with Acute Ischemic Stroke	NA	NA	NA	NA	NA
Visual	2005	Alterations of the vascular basal lamina in the cerebral cortex in drug abuse: A combined morphometric and immunohistochemical investigation	NA	NA	NA	NA	NA
Visual	2020	Isolated, Subtle Neurological Abnormalities in Mild Cognitive Impairment Types	NA	NA	NA	NA	NA
Visual	2018	Association between atrophy of the caudate nuclei, global brain atrophy, cerebral small vessel disease and mild parkinsonian signs in neurologically and cognitively healthy subjects aged 45-84 years: A cross-sectional study	NA	NA	NA	NA	NA
Visual	2019	Mild Parkinsonian signs in a hospital-based cohort of mild cognitive impairment types: A cross-sectional study	NA	NA	NA	NA	NA
Visual	2019	Nociceptive Primitive Reflexes in Neurologically and Cognitively Healthy Aging Subjects	NA	NA	NA	NA	NA
Visual	2020	APOE Genotypes and Brain Imaging Classes in Normal Cognition, Mild Cognitive Impairment, and Alzheimer's Disease: A Longitudinal Study	NA	NA	NA	NA	NA
Visual	2021	Activation-Induced Rigidity in Neurologically and Cognitively Healthy Individuals Aged 18-90 Years: A Cross-Sectional Study	NA	NA	NA	NA	NA
Visual	2021	The Cerebellum Is Related to Cognitive Dysfunction in White Matter Hyperintensities	NA	NA	NA	NA	NA
Visual	2021	Decline in executive function in patients with white matter hyperintensities from the static and dynamic perspectives of amplitude of low-frequency fluctuations	NA	NA	NA	NA	NA
Visual	2013	Leukoaraiosis on magnetic resonance imaging correlates with worse outcomes after spontaneous intracerebral hemorrhage	NA	NA	NA	NA	NA
Visual	2018	The course of apathy in late-life depression treated with electroconvulsive therapy; a prospective cohort study	NA	NA	NA	NA	NA
Visual	2017	Vitamin D levels in cerebral autosomal dominant arteriopathy with subcortical infarcts and leukoencephalopathy (CADASIL)	NA	NA	NA	NA	NA
Visual	2007	Brain perfusion correlates of medial temporal lobe atrophy and white matter hyperintensities in mild cognitive impairment	NA	NA	NA	NA	NA
Visual	2015	Association of vascular factors and amnestic mild cognitive impairment: A comprehensive approach	NA	NA	NA	NA	NA
Visual	2015	The association of sleep-disordered breathing with high cerebral pulsatility might not be related to diffuse small vessel disease. A pilot study	NA	NA	NA	NA	NA
Visual	2016	Growth differentiation factor-15 and white matter hyperintensities in cognitive impairment and dementia	NA	NA	NA	NA	NA
Visual	2015	Differential effects of white matter hyperintensity on geriatric depressive symptoms according to APOE-?4 status	NA	NA	NA	NA	NA
Visual	2015	Severity of white matter hyperintensities and length of hospital stay in patients with cognitive impairment: A CREDOS (clinical research center for dementia of south Korea) study	NA	NA	NA	NA	NA
Visual	2021	Systemic oxidative stress and cognitive function in Parkinson’s disease with different PWMH or DWMH lesions	NA	NA	NA	NA	NA
Visual	2019	Interarm blood pressure difference has various associations with the presence and burden of cerebral small-vessel diseases in noncardioembolic stroke patients	NA	NA	NA	NA	NA
Visual	2012	Montreal cognitive assessment in assessing clinical severity and white matter hyperintensity in Alzheimer's disease with normal control comparison	NA	NA	NA	NA	NA
Visual	2016	Total magnetic resonance imaging burden of small vessel disease in cerebral amyloid angiopathy an imaging-pathologic study of concept validation	NA	NA	NA	NA	NA
Visual	2016	Cortical superficial siderosis in memory clinic patients: Further evidence for underlying cerebral amyloid angiopathy	NA	NA	NA	NA	NA
Visual	2021	Neuropsychological impact of white matter hyperintensities in older adults without dementia	NA	NA	NA	NA	NA
Visual	2009	Reliability study of white matter rating scale for the Dementia and Disability in Thai Elderly Project	NA	NA	NA	NA	NA
Visual	2019	Medial temporal lobe atrophy as a predictor of poor cognitive outcomes in general paresis	NA	NA	NA	NA	NA
Visual	2006	Carotid intima-media thickness in late-onset major depressive disorder	NA	NA	NA	NA	NA
Visual	2020	Association of age-related white matter hyperintensity with brain atrophy and cognitive impairment in patients with Parkinson's disease	NA	NA	NA	NA	NA
Visual	2021	Cerebral small vessel disease may worsen motor function, cognition, and mood in Parkinson's disease	NA	NA	NA	NA	NA
Visual	2011	Assessment of the virchow-robin spaces in Alzheimer disease, mild cognitive impairment, and normal aging, using high-field MR imaging	NA	NA	NA	NA	NA
Visual	2013	The relationship between T2 white-matter hyperintensities and hemorrhagic transformation and neurological outcome after intravenous thrombolysis with recombinant tissue plasminogen activator in acute ischemic stroke	NA	NA	NA	NA	NA
Visual	2019	Disrupted functional and structural connectivity within default mode network contribute to WMH-related cognitive impairment	NA	NA	NA	NA	NA
Visual	2021	Association of neuroimaging markers of cerebral small vessel disease with short-term outcomes in patients with minor cerebrovascular events	NA	NA	NA	NA	NA
Visual	2019	Association of blood pressure variability and intima-media thickness with white matter hyperintensities in hypertensive patients	NA	NA	NA	NA	NA
Visual	2019	A post-hoc study of D-amino acid oxidase in blood as an indicator of post-stroke Dementia	NA	NA	NA	NA	NA
Visual	2018	Exploring the spectrum of subcortical hyperintensities and cognitive decline	NA	NA	NA	NA	NA
Visual	2019	Correlation between the number of lenticulostriate arteries and imaging of cerebral small vessel disease	NA	NA	NA	NA	NA
Visual	2009	Frontal lobe atrophy is associated with small vessel disease in ischemic stroke patients	NA	NA	NA	NA	NA
Visual	2018	Association between leukoaraiosis and cerebral blood flow territory alteration in asymptomatic internal carotid artery stenosis	NA	NA	NA	NA	NA
Visual	2014	The relationship of leukoaraiosis and the clinical severity of vascular Parkinsonism	NA	NA	NA	NA	NA
Visual	2018	Microbleeds in fronto-subcortical circuits are predictive of dementia conversion in patients with vascular cognitive impairment but no dementia	NA	NA	NA	NA	NA
Visual	2021	Association of Trimethylamine N-Oxide and Its Precursor With Cerebral Small Vessel Imaging Markers	NA	NA	NA	NA	NA
Visual	2019	Low carotid endothelial shear stress associated with cerebral small vessel disease in an older population: A subgroup analysis of a population-based prospective cohort study	NA	NA	NA	NA	NA
Visual	2020	Caliber of Intracranial Arteries as a Marker for Cerebral Small Vessel Disease	NA	NA	NA	NA	NA
Visual	2017	Correlation study between small vessel disease and early neurological deterioration in patients with mild/moderate acute ischemic stroke	NA	NA	NA	NA	NA
Visual	2013	Sleep disturbance correlates with white matter hyperintensity in patients with subcortical ischemic vascular dementia	NA	NA	NA	NA	NA
Visual	2015	Hippocampal atrophy but not white-matter changes predicts the long-term cognitive response to cholinesterase inhibitors in Alzheimer's disease	NA	NA	NA	NA	NA
Visual	2020	The contribution of vascular risk factors in neurodegenerative disorders: From mild cognitive impairment to Alzheimer's disease	NA	NA	NA	NA	NA
Visual	2018	Strategy Research for Bu-Shen Hua-Yu Integrative Medicine of cerebral small vessel disease	NA	NA	NA	NA	NA
Visual	2012	Early clinical implications of microalbuminuria in patients with acute ischaemic stroke	NA	NA	NA	NA	NA
Visual	2016	Albuminuria, Cerebrovascular Disease and Cortical Atrophy: Among Cognitively Normal Elderly Individuals	NA	NA	NA	NA	NA
Visual	2020	The effect of severity of white matter hyperintensities on loss of functional independency in patients with mild cognitive impairment: A CREDOS-LTCI (clinical research center for dementia of South Korea-long term card insurance) study	NA	NA	NA	NA	NA
Visual	2010	Perforator territory infarction in the lenticulostriate arterial territory: Mechanisms and lesion patterns based on the axial location	NA	NA	NA	NA	NA
Visual	2002	Long-term neuropsychological effects and MRI findings in patients with CS2 poisoning	NA	NA	NA	NA	NA
Visual	2011	Leukoaraiosis on magnetic resonance imaging is related to long-term poor functional outcome after thrombolysis in acute ischemic stroke	NA	NA	NA	NA	NA
Visual	2015	Determinants of cerebral white matter changes in patients with stroke	NA	NA	NA	NA	NA
Visual	2017	Angiotensin-converting enzyme insertion/deletion polymorphism is associated with cerebral white matter changes in Alzheimer's disease	NA	NA	NA	NA	NA
Visual	2011	Age-related changes in white matter lesions, hippocampal atrophy, and cerebral microbleeds in healthy subjects without major cerebrovascular risk factors	NA	NA	NA	NA	NA
Visual	2007	The brain reserve hypothesis, brain atrophy and aging	NA	NA	NA	NA	NA
Visual	2011	Associations between circle of willis morphology and white matter lesion load in subjects with carotid artery stenosis	NA	NA	NA	NA	NA
Visual	2016	Effects of preventive surgery for unruptured intracranial aneurysms on attention, executive function, learning and memory: a prospective cohort study	NA	NA	NA	NA	NA
Visual	2019	White matter hyperintensities as a predictor of freezing of gait in Parkinson's disease	NA	NA	NA	NA	NA
Visual	2020	White matter hyperintensities and risk of levodopa-induced dyskinesia in Parkinson’s disease	NA	NA	NA	NA	NA
Visual	2018	Brain-area specific white matter hyperintensities: Associations to falls in Parkinson's disease	NA	NA	NA	NA	NA
Visual	2017	Impaired scaling of preparatory postural responses to repeated balance perturbations in Parkinsonian patients with comorbid white matter disease	NA	NA	NA	NA	NA
Visual	2016	White matter hyperintensities, cerebrospinal amyloid-? and dementia in Parkinson's disease	NA	NA	NA	NA	NA
Visual	2021	Use of levamisole-adulterated cocaine is associated with increased load of white matter lesions	NA	NA	NA	NA	NA
Visual	2014	Brain volumetric, regional cortical thickness and radiographic findings in adults with cyanotic congenital heart disease	NA	NA	NA	NA	NA
Visual	2004	Clock drawing errors in dementia: Neuropsychological and neuroanatomical considerations	NA	NA	NA	NA	NA
Visual	2021	Cerebral Amyloid Angiopathy in Amyloid-Positive Patients from a Memory Clinic Cohort	NA	NA	NA	NA	NA
Visual	2021	Cerebral Small Vessel Disease MRI Features Do Not Improve the Prediction of Stroke Outcome	NA	NA	NA	NA	NA
Visual	2015	Grey matter blood flow and volume are reduced in association with white matter hyperintensity lesion burden: A cross-sectional MRI study	NA	NA	NA	NA	NA
Visual	2020	Home-measured orthostatic hypotension associated with cerebral small vessel disease in a community-based older population	NA	NA	NA	NA	NA
Visual	2021	sTWEAK is a marker of early haematoma growth and leukoaraiosis in intracerebral haemorrhage	NA	NA	NA	NA	NA
Visual	2020	The presence of leukoaraiosis enhances the association between sTWEAK and hemorrhagic transformation	NA	NA	NA	NA	NA
Visual	2020	White Matter Hyperintensities Mediate Impact of Dysautonomia on Cognition in Parkinson's Disease	NA	NA	NA	NA	NA
Visual	2021	Recovery of balance and gait after stroke is deteriorated by confluent white matter hyperintensities: Cohort study	NA	NA	NA	NA	NA
Visual	2010	Depression severity is correlated to the integrity of white matter fiber tracts in late-onset major depression	NA	NA	NA	NA	NA
Visual	2019	QTc Prolongation in Patients with Dementia and Mild Cognitive Impairment: Neuropsychological and Brain Imaging Correlations	NA	NA	NA	NA	NA
Visual	2018	Xanthine oxidase inhibition for the improvement of long-term outcomes following ischaemic stroke and transient ischaemic attack (XILO-FIST) – Protocol for a randomised double blind placebo-controlled clinical trial	NA	NA	NA	NA	NA
Visual	2016	Malnutrition and Risk of Structural Brain Changes Seen on Magnetic Resonance Imaging in Older Adults	NA	NA	NA	NA	NA
Visual	2007	Subcortical hyperintensities are associated with cognitive decline in patients with mild cognitive impairment	NA	NA	NA	NA	NA
Visual	2013	A novel useful tool of computerized touch panel-type screening test for evaluating cognitive function of chronic ischemic stroke patients	NA	NA	NA	NA	NA
Visual	2018	Understanding the direction of the relationship between white matter hyperintensities of vascular origin, sleep quality, and chronic kidney disease—Results from the Atahualpa Project	NA	NA	NA	NA	NA
Visual	2017	Neuroimaging signatures of frailty: A population-based study in community-dwelling older adults (the Atahualpa Project)	NA	NA	NA	NA	NA
Visual	2020	The association between pineal gland calcification and white matter hyperintensities of presumed vascular origin in older adults. A population-based study	NA	NA	NA	NA	NA
Visual	2015	Disappointing reliability of pulsatility indices to identify candidates for magnetic resonance imaging screening in population-based studies assessing prevalence of cerebral small vessel disease	NA	NA	NA	NA	NA
Visual	2015	White matter hyperintensities of presumed vascular origin: A population-based study in rural Ecuador (The Atahualpa Project)	NA	NA	NA	NA	NA
Visual	2019	Clinical and neuroimaging risk factors for cognitive decline in community-dwelling older adults living in rural Ecuador. A population-based prospective cohort study	NA	NA	NA	NA	NA
Visual	2020	Cerebral small vessel disease in community-dwelling older adults living in remote rural settings	NA	NA	NA	NA	NA
Visual	2015	Poor sleep quality and silent markers of cerebral small vessel disease: A population-based study in community-dwelling older adults (the atahualpa project)	NA	NA	NA	NA	NA
Visual	2021	Dietary Oily Fish Intake is Inversely Associated with Severity of White Matter Hyperintensities of Presumed Vascular Origin. A Population-Based Study in Frequent Fish Consumers of Amerindian Ancestry	NA	NA	NA	NA	NA
Visual	2010	Neuroanatomical and neuropsychological features of elderly euthymic depressed patients with early- and late-onset	NA	NA	NA	NA	NA
Visual	2007	Whole-brain histogram and voxel-based analyses of diffusion tensor imaging in patients with leukoaraiosis: Correlation with motor and cognitive impairment	NA	NA	NA	NA	NA
Visual	2017	NEUROIMAGING CHARACTERISTICS AND POST-STROKE FATIGUE WITHIN THE FIRST 6 MONTHS AFTER ISCHEMIC STROKES	NA	NA	NA	NA	NA
Visual	2006	The influence of vascular risk factors and white matter hyperintensities on the degree of motor impairment in Parkinson's disease	NA	NA	NA	NA	NA
Visual	2019	MR evaluation of encephalic leukoaraiosis in sudden sensorineural hearing loss (SSNHL) patients	NA	NA	NA	NA	NA
Visual	2018	White matter hyperintensity predicts the risk of incident cognitive decline in community dwelling elderly	NA	NA	NA	NA	NA
Visual	2013	Cerebral white matter hyperintensity in African Americans and European Americans with type 2 diabetes	NA	NA	NA	NA	NA
Visual	2019	Tissue plasminogen activator and MRI signs of cerebral small vessel disease	NA	NA	NA	NA	NA
Visual	2018	Daily living activities and cognition in aged patients: Effect of acute systemic diseases and stroke on leukoaraiosis	NA	NA	NA	NA	NA
Visual	2013	Temporal relationships between depressive symptoms and white matter hyperintensities in older men and women	NA	NA	NA	NA	NA
Visual	2020	Imaging markers associated with the development of post-stroke depression and apathy: Results of the Cognition and Affect after Stroke – a Prospective Evaluation of Risks study	NA	NA	NA	NA	NA
Visual	2020	Remote brain hemorrhage after IV thrombolysis: Role of preexisting lesions	NA	NA	NA	NA	NA
Visual	2017	Carotid artery intima-media thickness associated with prognosis of intracranial branch atheromatous disease	NA	NA	NA	NA	NA
Visual	2015	Leukoaraiosis rather than lacunes predict poor outcome and chest infection in acute ischemic stroke patients	NA	NA	NA	NA	NA
Visual	2015	Acute diffusion-weighted imaging lesion patterns predict progressive small subcortical infarct in the perforator territory of the middle cerebral artery	NA	NA	NA	NA	NA
Visual	2014	Cognitive impairment with and without depression history: An analysis of white matter microstructure	NA	NA	NA	NA	NA
Visual	2003	Influence of education on the relationship between white matter lesions and cognition	NA	NA	NA	NA	NA
Visual	2005	Effects of blood pressure lowering on cerebral white matter hyperintensities in patients with stroke: The PROGRESS (Perindopril Protection Against Recurrent Stroke Study) Magnetic Resonance Imaging Substudy	NA	NA	NA	NA	NA
Visual	2005	Subjective cognitive complaints and cognitive decline: Consequence or predictor? The epidemiology of vascular aging study	NA	NA	NA	NA	NA
Visual	2009	Severe cerebral white matter hyperintensities predict severe cognitive decline in patients with cerebrovascular disease history	NA	NA	NA	NA	NA
Visual	2020	Amyloid burden and white matter hyperintensities mediate age-related cognitive differences	NA	NA	NA	NA	NA
Visual	2014	Relationships between personality traits, medial temporal lobe atrophy and white matter lesion in subjects suffering from mild cognitive impairment	NA	NA	NA	NA	NA
Visual	2018	Increased CAIDE dementia risk, cognition, CSF biomarkers, and vascular burden in healthy adults	NA	NA	NA	NA	NA
Visual	2009	Metachromatic leukodystrophy: A scoring system for brain MR imaging observations	NA	NA	NA	NA	NA
Visual	2013	Leukoaraiosis as a predictor of short term outcome of acute Ischemic stroke	NA	NA	NA	NA	NA
Visual	2015	Cerebral small vessel disease and cognition	NA	NA	NA	NA	NA
Visual	2018	"Liquid Biopsy" of White Matter Hyperintensity in Functionally Normal Elders	NA	NA	NA	NA	NA
Visual	2018	Association between vascular comorbidity and progression of Alzheimer's disease: a two-year observational study in Norwegian memory clinics	NA	NA	NA	NA	NA
Visual	2020	Cognitive and balance impairments in people with incidental white matter hyperintensities	NA	NA	NA	NA	NA
Visual	2020	The role of leukoaraiosis on outcomes and recombinant tissue-plasminogen activator-related symptomatic intracerebral hemorrhages in acute stroke	NA	NA	NA	NA	NA
Visual	2017	Severity of White Matter Lesions Correlates with Subcortical Diffusion-Weighted Imaging Abnormalities and Predicts Stroke Risk	NA	NA	NA	NA	NA
Visual	2007	The effect of ischemia-related leukoaraiosis on the conscious disturbance after stroke	NA	NA	NA	NA	NA
Visual	2020	White-matter changes in early and late stages of mild cognitive impairment	NA	NA	NA	NA	NA
Visual	2014	Leukoaraiosis correlates with the neurologic deterioration after small subcortical infarction	NA	NA	NA	NA	NA
Visual	2018	Visual Rating Scales of White Matter Hyperintensities and Atrophy: Comparison of Computed Tomography and Magnetic Resonance Imaging	NA	NA	NA	NA	NA
Visual	2001	White matter lesions impair initiation of FAS flow	NA	NA	NA	NA	NA
Visual	2018	Conceptual elaboration versus direct lexical access in WAIS-similarities: differential effects of white-matter lesions and gray matter volumes	NA	NA	NA	NA	NA
Visual	2011	Leukoaraiosis is associated with genes regulating blood-brain barrier homeostasis in ischaemic stroke patients	NA	NA	NA	NA	NA
Visual	2017	Memory Alterations and White Matter Hyperintensities in Elderly Patients With Hypertension: The ADELAHYDE-2 Study	NA	NA	NA	NA	NA
Visual	2019	Clinical relevance of acute cerebral microinfarcts in vascular cognitive impairment	NA	NA	NA	NA	NA
Visual	2009	Combination of T2*W and Flair abnormalities for the prediction of parenchymal hematoma following thrombolytic therapy in 100 stroke patients: Clinical investigative study	NA	NA	NA	NA	NA
Visual	2016	Early life characteristics and late life burden of cerebral small vessel disease in the Lothian Birth Cohort 1936	NA	NA	NA	NA	NA
Visual	2005	White matter hyperintensities and depression--preliminary results from the LADIS study	NA	NA	NA	NA	NA
Visual	2009	Gait disorders of unknown cause in the elderly: Clinical and MRI findings	NA	NA	NA	NA	NA
Visual	2018	Cognitive Deficits and Related Brain Lesions in Patients With Chronic Heart Failure	NA	NA	NA	NA	NA
Visual	2008	The pilot European Alzheimer's Disease Neuroimaging Initiative of the European Alzheimer's Disease Consortium	NA	NA	NA	NA	NA
Visual	2006	Relationship between cerebral vasomotor reactivity and white matter lesions in elderly subjects without large artery occlusive disease	NA	NA	NA	NA	NA
Visual	2006	Do lesions involving the cortical cholinergic pathways help or hinder efficacy of donepezil in patients with Alzheimer's disease?	NA	NA	NA	NA	NA
Visual	2021	Delayed Gadolinium Leakage in Ocular Structures: A Potential Marker for Age- And Vascular Risk Factor-Related Small Vessel Disease?	NA	NA	NA	NA	NA
Visual	2020	Leukocyte Telomere Length Is Related to Brain Parenchymal Fraction and Attention/Speed in the Elderly: Results of the Austrian Stroke Prevention Study	NA	NA	NA	NA	NA
Visual	2011	Complexity of MRI white matter hyperintensity assessments in relation to cognition in aging and dementia from the sunnybrook dementia study	NA	NA	NA	NA	NA
Visual	2015	Homocysteine level is associated with white matter hyperintensity locations in patients with acute ischemic stroke	NA	NA	NA	NA	NA
Visual	2014	Cerebral microbleeds are associated with deep white matter hyperintensities, but only in hypertensive patients	NA	NA	NA	NA	NA
Visual	2019	Medial temporal lobe atrophy is independently associated with behavioural and psychological symptoms in Alzheimer's disease	NA	NA	NA	NA	NA
Visual	2020	White matter lesions and temporal atrophy are associated with cognitive and neuropsychiatric symptoms in patients with hypertension and Alzheimer's disease	NA	NA	NA	NA	NA
Visual	2005	Decline in intelligence is associated with progression in white matter hyperintensity volume	NA	NA	NA	NA	NA
Visual	2000	Relation between age-related decline in intelligence and cerebral white-matter hyperintensities in healthy octogenarians: A longitudinal study	NA	NA	NA	NA	NA
Visual	2012	Mediterranean diet and white matter hyperintensity volume in the Northern Manhattan study	NA	NA	NA	NA	NA
Visual	2004	Computer-mediated measurement and subjective ratings of white matter hyperintensities in vascular dementia: Relationships to neuropsychological performance	NA	NA	NA	NA	NA
Visual	2017	Serum neurofilament light is sensitive to active cerebral small vessel disease	NA	NA	NA	NA	NA
Visual	2014	Cerebral white matter hyperintensities (WMH): An analysis of cerebrovascular risk factors in Lebanon	NA	NA	NA	NA	NA
Visual	2017	Leukoaraiosis is a predictor of futile recanalization in acute ischemic stroke	NA	NA	NA	NA	NA
Visual	2019	Cerebral Small Vessel Disease Burden and All-Cause Mortality: Mayo Clinic Florida Familial Cerebrovascular Diseases Registry	NA	NA	NA	NA	NA
Visual	2020	Dietary Inflammatory Index and Leukoaraiosis in Patients with Ischemic Stroke	NA	NA	NA	NA	NA
Visual	2012	The impact of silent vascular brain burden in cognitive impairment in Parkinson's disease	NA	NA	NA	NA	NA
Visual	2016	Brain microvasculature involvement in ANCA positive vasculitis	NA	NA	NA	NA	NA
Visual	2010	Incidence of cerebral microbleeds: A longitudinal study in a memory clinic population	NA	NA	NA	NA	NA
Visual	2015	The effects of white matter hyperintensities and amyloid deposition on Alzheimer dementia	NA	NA	NA	NA	NA
Visual	2008	Progression of white matter hyperintensities and incidence of new lacunes over a 3-year period: The leukoaraiosis and disability study	NA	NA	NA	NA	NA
Visual	2006	Simple versus complex assessment of white matter hyperintensities in relation to physical performance and cognition: The LADIS study	NA	NA	NA	NA	NA
Visual	2017	Enhanced Long-Term Brain Magnetic Resonance Imaging Evaluation of Children with Sickle Cell Disease after Hematopoietic Cell Transplantation	NA	NA	NA	NA	NA
Visual	2018	Classification and characterization of periventricular and deep white matter hyperintensities on MRI: A study in older adults	NA	NA	NA	NA	NA
Visual	2012	White matter hyperintensities predict amyloid increase in Alzheimer's disease	NA	NA	NA	NA	NA
Visual	2020	Age Moderates Associations of Hypertension, White Matter Hyperintensities, and Cognition	NA	NA	NA	NA	NA
Visual	2011	White matter hyperintensities in affected and unaffected late teenage and early adulthood offspring of bipolar parents: A two-center high-risk study	NA	NA	NA	NA	NA
Visual	2021	Fibrinogen is an independent risk factor for white matter hyperintensities in CADASIL but not in sporadic cerebral small vessel disease patients	NA	NA	NA	NA	NA
Visual	2019	Leukoaraiosis severity and outcomes after mechanical thrombectomy with stent-retriever devices in acute ischemic stroke	NA	NA	NA	NA	NA
Visual	2018	Association between Cystatin C and SVD in Chinese population	NA	NA	NA	NA	NA
Visual	2019	Risk Factors for and Clinical Relevance of Incident and Progression of Cerebral Small Vessel Disease Markers in an Asian Memory Clinic Population	NA	NA	NA	NA	NA
Visual	2020	Cysteine-Altering NOTCH3 Variants Are a Risk Factor for Stroke in the Elderly Population	NA	NA	NA	NA	NA
Visual	2014	Plasma parathyroid hormone is associated with vascular dementia and cerebral hyperintensities in two community-based cohorts	NA	NA	NA	NA	NA
Visual	2011	Hypertension, white matter hyperintensities, and concurrent impairments in mobility, cognition, and mood: The cardiovascular health study	NA	NA	NA	NA	NA
Visual	2018	Prevalence and risk factors of cerebral small vessel disease in a chinese population-based sample	NA	NA	NA	NA	NA
Visual	2009	Plasma level of sICAM-1 is associated with the extent of white matter lesion among asymptomatic elderly subjects	NA	NA	NA	NA	NA
Visual	2011	Impact of extracranial-intracranial bypass on cerebrovascular reactivity and clinical outcome in patients with symptomatic moyamoya vasculopathy	NA	NA	NA	NA	NA
Visual	2021	Diagnosis and Treatment Effect of Convolutional Neural Network-Based Magnetic Resonance Image Features on Severe Stroke and Mental State	NA	NA	NA	NA	NA
Visual	2019	Can the trail making test black and white predict white matter hyperintensity on MRI?	NA	NA	NA	NA	NA
Visual	2019	White matter hyperintensities are not associated with cognitive decline in early Parkinson's disease – The DeNoPa cohort	NA	NA	NA	NA	NA
Visual	2020	Relationship of White Matter Lesions with Intracerebral Hemorrhage Expansion and Functional Outcome: MISTIE II and CLEAR III	NA	NA	NA	NA	NA
Visual	2009	Cerebral white matter hyperintensities are not increased in patients with primary Sjögren's syndrome	NA	NA	NA	NA	NA
Visual	2008	Fatigue is associated with cerebral white matter hyperintensities in patients with systemic lupus erythematosus	NA	NA	NA	NA	NA
Visual	2019	Severity of White Matter Hyperintensities and Effects on All-Cause Mortality in the Mayo Clinic Florida Familial Cerebrovascular Diseases Registry	NA	NA	NA	NA	NA
Visual	2018	Carotid Flow Augmentation, Arterial Aging, and Cerebral White Matter Hyperintensities: Comparison with Pressure Augmentation	NA	NA	NA	NA	NA
Visual	2012	Myeloperoxidase levels predict executive function	NA	NA	NA	NA	NA
Visual	2018	Predictors of cognitive impairment in multiple system atrophy	NA	NA	NA	NA	NA
Visual	2016	Association between cerebral small vessel diseases and mild parkinsonian signs in the elderly with vascular risk factors	NA	NA	NA	NA	NA
Visual	2017	Negative impact of leukoaraiosis on the incidence of brain metastases in patients with lung cancer	NA	NA	NA	NA	NA
Visual	2017	Age-related frontal periventricular white matter hyperintensities and miR-92a-3p are associated with early-onset post-stroke depression	NA	NA	NA	NA	NA
Visual	2005	White matter hyperintensities and chronicity of depression	NA	NA	NA	NA	NA
Visual	2016	Impact of leukoaraiosis burden on hemispheric lateralization of the national institutes of health stroke scale deficit in acute ischemic stroke	NA	NA	NA	NA	NA
Visual	2015	Leukoaraiosis Burden Significantly Modulates the Association between Infarct Volume and National Institutes of Health Stroke Scale in Ischemic Stroke	NA	NA	NA	NA	NA
Visual	2017	White matter hyperintensity lesion burden is associated with the infarct volume and 90-day outcome in small subcortical infarcts	NA	NA	NA	NA	NA
Visual	2012	Association of ultrasonographic parameters with subclinical white-matter hyperintensities in hypertensive patients	NA	NA	NA	NA	NA
Visual	2020	FDG PET Data is Associated with Cognitive Performance in Patients from a Memory Clinic	NA	NA	NA	NA	NA
Visual	2009	Baseline CSF p-tau levels independently predict progression of hippocampal atrophy in Alzheimer disease	NA	NA	NA	NA	NA
Visual	2014	Leukoaraiosis predicts cortical infarct volume after distal middle cerebral artery occlusion	NA	NA	NA	NA	NA
Visual	2012	Leukoaraiosis predicts poor 90-day outcome after acute large cerebral artery occlusion	NA	NA	NA	NA	NA
Visual	2013	Leukoaraiosis and sex predict the hyperacute ischemic core volume	NA	NA	NA	NA	NA
Visual	2009	White matter hyperintensities and cognitive dysfunction in alzheimer disease	NA	NA	NA	NA	NA
Visual	2017	Effect of probucol on the progression of white matter hyperintensities in ischemic stroke patients with a higher burden of small vessel disease: the picasso MRI-substudy	NA	NA	NA	NA	NA
Visual	2017	Application of texture analysis to study small vessel disease and blood-brain barrier integrity	NA	NA	NA	NA	NA
Visual	2019	Gray matter densities in limbic areas and APOE4 independently predict cognitive decline in normal brain aging	NA	NA	NA	NA	NA
Visual	2020	Small vessel disease is associated with an unfavourable outcome in stroke patients on oral anticoagulation	NA	NA	NA	NA	NA
Visual	2017	Prevalence, risk factors and consequences of cerebral small vessel diseases: Data from three Asian countries	NA	NA	NA	NA	NA
Visual	2020	Risk factors of white matter hyperintensities in South Asian patients with transient ischemic attack and minor stroke	NA	NA	NA	NA	NA
Visual	2019	Association between excessive supraventricular ectopy and subclinical cerebrovascular disease: a population-based study	NA	NA	NA	NA	NA
Visual	2018	Blood-ocular barrier disruption in patients with acute stroke	NA	NA	NA	NA	NA
Visual	2019	Total and regional white matter lesions are correlated with motor and cognitive impairments in carriers of the FMR1 premutation	NA	NA	NA	NA	NA
Visual	2007	The apolipoprotein E ?4-allele and antihypertensive treatment are associated with increased risk of cerebral MRI white matter hyperintensities	NA	NA	NA	NA	NA
Visual	2018	Long-term progression of white matter hyperintensities in ischemic stroke	NA	NA	NA	NA	NA
Visual	2017	Cognitive performance in patients with mild cognitive impairment and alzheimer’s disease with white matter hyperintensities: An exploratory analysis	NA	NA	NA	NA	NA
Visual	2011	APOE epsilon4 allele status in korean dementia patients with severe white matter hyperintensities	NA	NA	NA	NA	NA
Visual	2013	Plasma homocysteine, Alzheimer and cerebrovascular pathology: a population-based autopsy study	NA	NA	NA	NA	NA
Visual	2006	Prevalence of white matter hyperintensities in a young healthy population	NA	NA	NA	NA	NA
Visual	2016	Frontal Assessment Battery as a Useful Tool to Differentiate Mild Cognitive Impairment due to Subcortical Ischemic Vascular Disease from Alzheimer Disease	NA	NA	NA	NA	NA
Visual	2021	Deep white matter hyperintensity is associated with the dilation of perivascular space	NA	NA	NA	NA	NA
Visual	2021	Factors Associated With the Dilation of Perivascular Space in Healthy Elderly Subjects	NA	NA	NA	NA	NA
Visual	2014	The impact of leucoaraiosis on neurological function recovery in elderly patients with acute cerebral infarction: Clinical study involving 279 Chinese patients	NA	NA	NA	NA	NA
Visual	2015	Long-Term Blood-Brain Barrier Permeability Changes in Binswanger Disease	NA	NA	NA	NA	NA
Visual	2020	White matter hyperintensities and the progression from mild parkinsonian signs to parkinsonism and Parkinson's disease	NA	NA	NA	NA	NA
Visual	2014	MRI-visible perivascular spaces: Relationship to cognition and small vessel disease MRI markers in ischaemic stroke and TIA	NA	NA	NA	NA	NA
Visual	2013	Association of physical activity with the visuospatial/executive functions of the montreal cognitive assessment in patients with vascular cognitive impairment	NA	NA	NA	NA	NA
Visual	2020	Hypertensive Arteriopathy and Cerebral Amyloid Angiopathy in Patients with Cognitive Decline and Mixed Cerebral Microbleeds	NA	NA	NA	NA	NA
Visual	2021	Association between cortical microinfarcts and total small vessel disease burden in cerebral amyloid angiopathy on 3-Tesla magnetic resonance imaging	NA	NA	NA	NA	NA
Visual	2019	Cerebral white matter hyperintensities, kidney function decline, and recurrent stroke after intensive blood pressure lowering: Results from the secondary prevention of small subcortical strokes (sps3) trial	NA	NA	NA	NA	NA
Visual	2017	White matter hyperintensities and risk for kidney function decline with intensive blood pressure (BP) lowering: the secondary prevention of subcortical strokes (SPS3) trial	NA	NA	NA	NA	NA
Visual	2020	The relation between APOE genotype and cerebral microbleeds in cognitively unimpaired middle- and old-aged individuals	NA	NA	NA	NA	NA
Visual	2009	Changes in white matter as determinant of global functional decline in older independent outpatients: Three year follow-up of LADIS (leukoaraiosis and disability) study cohort	NA	NA	NA	NA	NA
Visual	2007	Risk of rapid global functional decline in elderly patients with severe cerebral age-related white matter changes: The LADIS study	NA	NA	NA	NA	NA
Visual	2019	Quantitative MRI of cerebral white matter hyperintensities: A new approach towards understanding the underlying pathology	NA	NA	NA	NA	NA
Visual	2007	Major depressive disorder with anger attacks and subcortical MRI white matter hyperintensities	NA	NA	NA	NA	NA
Visual	2012	How intensively should we treat blood PRESsure in established cERebral small VEssel disease?	NA	NA	NA	NA	NA
Visual	2019	Association between intracranial subclinical vessel diseases and cognition in a community-based sample of Japanese men: shiga epidemiological study of subclinical Atherosclerosis (SESSA)	NA	NA	NA	NA	NA
Visual	2013	Burden of overactive bladder symptom on quality of life in stroke patients	NA	NA	NA	NA	NA
Visual	2019	Clinical significance of amyloid ? positivity in patients with probable cerebral amyloid angiopathy markers	NA	NA	NA	NA	NA
Visual	2019	Non-alcoholic fatty liver disease and cerebral small vessel disease in Korean cognitively normal individuals	NA	NA	NA	NA	NA
Visual	2013	Effect of white matter hyperintensity on medial temporal lobe atrophy in Alzheimer's Disease	NA	NA	NA	NA	NA
Visual	2018	Subcortical ischemic change as a predictor of driving cessation in the elderly	NA	NA	NA	NA	NA
Visual	2015	Neuroimaging markers for early neurologic deterioration in single small subcortical infarction	NA	NA	NA	NA	NA
Visual	2015	Age, hypertension, and genetic polymorphisms and their relative associations with white matter hyperintensities in Korean patients with Alzheimer’s disease	NA	NA	NA	NA	NA
Visual	2018	Impact of white matter hyperintensities on the prognosis of cryptogenic stroke patients	NA	NA	NA	NA	NA
Visual	2021	White Matter Hyperintensities, Dopamine Loss, and Motor Deficits in De Novo Parkinson's Disease	NA	NA	NA	NA	NA
Visual	2018	Effect of Low-Dose Statins and Apolipoprotein E Genotype on Cerebral Small Vessel Disease in Older Hypertensive Patients: A Subgroup Analysis of a Randomized Clinical Trial	NA	NA	NA	NA	NA
Visual	2020	Homocysteine is Associated with the Development of Cerebral Small Vessel Disease: Retrospective Analyses from Neuroimaging and Cognitive Outcomes	NA	NA	NA	NA	NA
Visual	2021	Differential Effects of Serum Lipoprotein-Associated Phospholipase A2 on Periventricular and Deep Subcortical White Matter Hyperintensity in Brain	NA	NA	NA	NA	NA
Visual	2021	Lenticulostriate artery combined with neuroimaging markers of cerebral small vessel disease differentiate the pathogenesis of recent subcortical infarction	NA	NA	NA	NA	NA
Visual	2019	Total cerebral small vessel disease burden is related to worse performance on the mini-mental state examination and incident dementia: A prospective 5-year follow-up	NA	NA	NA	NA	NA
Visual	2019	Cognitive Impact of Cerebral Small Vessel Disease Changes in Patients with Hypertension	NA	NA	NA	NA	NA
Visual	2010	Hyperlipidemia and Reduced White Matter Hyperintensity Volume in Patients with Ischemic Stroke	NA	NA	NA	NA	NA
Visual	2015	Early-stage white matter lesions detected by multispectral MRI segmentation predict progressive cognitive decline	NA	NA	NA	NA	NA
Visual	2011	Incident lacunes influence cognitive decline: The LADIS study	NA	NA	NA	NA	NA
Visual	2012	Low cerebrospinal fluid sulfatide predicts progression of white matter lesions - The LADIS study	NA	NA	NA	NA	NA
Visual	2008	Cortical changes in cerebral small vessel diseases: A 3D MRI study of cortical morphology in CADASIL	NA	NA	NA	NA	NA
Visual	2012	White matter lesions and intra-arterial thrombolysis	NA	NA	NA	NA	NA
Visual	2015	Association between left atrial abnormality on ECG and vascular brain injury on MRI in the Cardiovascular Health Study	NA	NA	NA	NA	NA
Visual	2020	Neuropsychiatric Correlates of Small Vessel Disease Progression in Incident Cognitive Decline: Independent and Interactive Effects	NA	NA	NA	NA	NA
Visual	2015	Association between white matter hyperintensity and medial temporal atrophy at various stages of Alzheimer's disease	NA	NA	NA	NA	NA
Visual	2014	Cerebral white matter disease is independently associated with BPSD in Alzheimer's disease	NA	NA	NA	NA	NA
Visual	2014	Carotid stenosis: A risk factor for cerebral white-matter disease	NA	NA	NA	NA	NA
Visual	2011	Frontal subcortical ischemia is crucial for post stroke cognitive impairment	NA	NA	NA	NA	NA
Visual	2013	White matter hyperintensities and functional outcomes at 2 weeks and 1 year after stroke	NA	NA	NA	NA	NA
Visual	2018	Association between periodic limb movements during sleep and cerebral small vessel disease	NA	NA	NA	NA	NA
Visual	2019	Severe tardive dyskinesia induced by domperidone in presenile and non-dementia type 2 diabetes man with alcohol misuse showing albuminocytological dissociation and white matter hyperintensity	NA	NA	NA	NA	NA
Visual	2013	Acute confusional state at early stage of stroke	NA	NA	NA	NA	NA
Visual	2014	Cerebral blood flow in leukoaraiosis regions is unaffected by acute lowering of blood pressure in intracerebral hemorrhage patients	NA	NA	NA	NA	NA
Visual	2021	Evaluation of MR Visual Rating Scales in Major Forms of Dementia	NA	NA	NA	NA	NA
Visual	2019	Maximum Walking Speed at Discharge Could Be a Prognostic Factor for Vascular Events in Patients With Mild Stroke: A Cohort Study	NA	NA	NA	NA	NA
Visual	2020	efficacy and safety of Oxiracetam in patients with VasculaR COgnitive iMpairmEnt(OVeRCOME): multicenter, randomized, double-blinded, placebo-controlled, parallel-design, phase IV clinical trial	NA	NA	NA	NA	NA
Visual	2021	Hypertriglyceridemia is associated with reduced leukoaraiosis severity in patients with a small vessel stroke	NA	NA	NA	NA	NA
Visual	2004	Carotid sinus syndrome is common in dementia with Lewy bodies and correlates with deep white matter lesions	NA	NA	NA	NA	NA
Visual	2014	Association of sleep apnea with clinically silent microvascular brain tissue changes in acute cerebral ischemia	NA	NA	NA	NA	NA
Visual	2020	Differential distribution of cerebral microbleeds in subtypes of acute ischemic minor stroke and TIA as well as its association with vascular risk factors	NA	NA	NA	NA	NA
Visual	2019	Leukoaraiosis Predicts Short-term Cognitive But not Motor Recovery in Ischemic Stroke Patients During Rehabilitation	NA	NA	NA	NA	NA
Visual	2020	The association between coronary artery calcification and subclinical cerebrovascular diseases in men: An observational study	NA	NA	NA	NA	NA
Visual	2017	Ischemic lesions, blood pressure dysregulation, and poor outcomes in intracerebral hemorrhage	NA	NA	NA	NA	NA
Visual	2011	Sleep apnea and white matter disease in hypertensive patients: A case series	NA	NA	NA	NA	NA
Visual	2021	White Matter Hyperintensities after Five-Year Follow-Up and a Cross-Sectional FA Decrease in Bipolar i and Major Depressive Patients	NA	NA	NA	NA	NA
Visual	2014	White matter hyperintensities and cognitive performance in adult patients with bipolar I, bipolar II, and major depressive disorders	NA	NA	NA	NA	NA
Visual	2013	Two different clinical entities of small vessel occlusion in TOAST classification	NA	NA	NA	NA	NA
Visual	2015	Microvascular and macrovascular abnormalities and cognitive and physical function in older adults: Cardiovascular health study	NA	NA	NA	NA	NA
Visual	2014	Seoul criteria for PiB(-) subcortical vascular dementia based on clinical and MRI variables	NA	NA	NA	NA	NA
Visual	2014	Extensive leukoaraiosis is associated with high early risk of recurrence after ischemic stroke	NA	NA	NA	NA	NA
Visual	2013	Differential cholinergic pathway involvement in alzheimer's disease and subcortical ischemic vascular dementia	NA	NA	NA	NA	NA
Visual	2015	Characterization of cerebral microbleeds in idiopathic Parkinson's disease	NA	NA	NA	NA	NA
Visual	2011	White matter hyperintensity as a factor associated with delayed mood disorders in patients with acute ischemic stroke	NA	NA	NA	NA	NA
Visual	2021	Identification of cathepsin d as a plasma biomarker for Alzheimer’s disease	NA	NA	NA	NA	NA
Visual	2015	Periventricular white matter hyperintensities and the risk of dementia: A CREDOS study	NA	NA	NA	NA	NA
Visual	2012	The effect of ischemic cholinergic damage on cognition in patients with subcortical vascular cognitive impairment	NA	NA	NA	NA	NA
Visual	2012	Age-dependent association between cigarette smoking on white matter hyperintensities	NA	NA	NA	NA	NA
Visual	2015	Gender differences in risk factors for transition from mild cognitive impairment to Alzheimer's disease: A CREDOS study	NA	NA	NA	NA	NA
Visual	2016	Factors related to prevalence, persistence, and incidence of depressive symptoms in mild cognitive impairment: vascular depression construct	NA	NA	NA	NA	NA
Visual	2014	Atherosclerotic arterial wall change of non-stenotic intracracranial arteries on high-resolution MRI at 3.0T: Correlation with cerebrovascular risk factors and white matter hyperintensity	NA	NA	NA	NA	NA
Visual	2021	Cerebral magnetic resonance imaging of coincidental infarction and small vessel disease in retinal artery occlusion	NA	NA	NA	NA	NA
Visual	2016	Synergistic effects of longitudinal amyloid and vascular changes on lobar microbleeds	NA	NA	NA	NA	NA
Visual	2020	Reduced forced vital capacity is associated with cerebral small vessel disease burden in cognitively normal individuals	NA	NA	NA	NA	NA
Visual	2012	Elevated anti-heat shock protein 60 antibody titer is related to white matter hyperintensities	NA	NA	NA	NA	NA
Visual	2013	Evaluation of a practical visual MRI rating scale of brain white matter hyperintensities for clinicians based on largest lesion size regardless of location	NA	NA	NA	NA	NA
Visual	2020	Predictors for Incident Mild Parkinsonian Signs in Older Japanese	NA	NA	NA	NA	NA
Visual	2019	Prevalence of Potentially Clinically Significant Magnetic Resonance Imaging Findings in Athletes with and without Sport-Related Concussion	NA	NA	NA	NA	NA
Visual	2020	Intracranial Pulsatility in Relation to Severity and Progression of Cerebral White Matter Hyperintensities	NA	NA	NA	NA	NA
Visual	2011	Vascular risk factors and longitudinal changes on brain MRI: The ARIC study	NA	NA	NA	NA	NA
Visual	2020	White matter hyperintensities and carotid intima media thikness in migraine without aura patients	NA	NA	NA	NA	NA
Visual	2017	Muscle mass decline, arterial stiffness, white matter hyperintensity, and cognitive impairment: Japan Shimanami Health Promoting Program study	NA	NA	NA	NA	NA
Visual	2008	Prospective study of major depressive disorder with white matter hyperintensity: Comparison of patients with and without lacunar infarction	NA	NA	NA	NA	NA
Visual	2004	Do white matter changes have clinical significance in Alzheimer's disease?	NA	NA	NA	NA	NA
Visual	2013	Diabetes is associated with postural instability and gait difficulty in Parkinson disease	NA	NA	NA	NA	NA
Visual	2014	Modifiable cardiovascular risk factors and axial motor impairments in Parkinson disease	NA	NA	NA	NA	NA
Visual	2013	Deterioration of gait and balance over time: the effects of age-related white matter change--the LADIS study	NA	NA	NA	NA	NA
Visual	2006	Relationship between periventricular and deep white matter lesions and depressive symptoms in older people. The LADIS Study	NA	NA	NA	NA	NA
Visual	2011	Neuropsychological correlates of the proportional impact of white matter hyperintensities on mild to moderate dementia: The MRI 300 study	NA	NA	NA	NA	NA
Visual	2013	Early infarct FLAIR hyperintensity is associated with increased hemorrhagic transformation after thrombolysis	NA	NA	NA	NA	NA
Visual	2018	A relationship between the integrated assessment of magnetic resonance imaging markers for cerebral small vessel disease and the clinical and functional status in the acute period of ischemic stroke	NA	NA	NA	NA	NA
Visual	2020	Differential effects of confluent and nonconfluent white matter hyperintensities on functional connectivity in mild cognitive impairment	NA	NA	NA	NA	NA
Visual	2021	Relationship between deep white matter hyperintensities on magnetic resonance imaging and postoperative cognitive function following clipping of unruptured intracranial aneurysm	NA	NA	NA	NA	NA
Visual	2020	Increased Presence of Cerebral Microbleeds Correlates With Ventricular Enlargement and Increased White Matter Hyperintensities in Alzheimer’s Disease	NA	NA	NA	NA	NA
Visual	2016	Frequency, risk factors, and outcome of coexistent small vessel disease and intracranial arterial stenosis: Results from the stenting and aggressive medical management for preventing recurrent stroke in intracranial stenosis (SAMMPRIS) trial	NA	NA	NA	NA	NA
Visual	2018	White matter hyperintensities associated with small vessel disease impair social cognition beside attention and memory	NA	NA	NA	NA	NA
Visual	2004	White matter hyperintensities in subjects with bipolar disorder	NA	NA	NA	NA	NA
Visual	2008	The impact of region-specific leukoaraiosis on working memory deficits in dementia	NA	NA	NA	NA	NA
Visual	2007	Alterations in working memory as a function of leukoaraiosis in dementia	NA	NA	NA	NA	NA
Visual	2017	Presence of central veins and susceptibility weighted imaging for evaluating lesions in multiple sclerosis and leukoaraiosis	NA	NA	NA	NA	NA
Visual	2013	Preserved transcallosal inhibition to transcranial magnetic stimulation in nondemented elderly patients with leukoaraiosis	NA	NA	NA	NA	NA
Visual	2017	Total small vessel disease score and risk of recurrent stroke	NA	NA	NA	NA	NA
Visual	2019	Age-Specific Associations of Renal Impairment and Cerebral Small Vessel Disease Burden in Chinese with Ischaemic Stroke	NA	NA	NA	NA	NA
Visual	2018	Perivascular spaces in old age: Assessment, distribution, and correlation with white matter hyperintensities	NA	NA	NA	NA	NA
Visual	2020	Associations of vascular risk factors and apoe genotype with perivascular spaces among community-dwelling older adults	NA	NA	NA	NA	NA
Visual	2001	Neuropsychologic correlates of brain white matter lesions depicted on MR images: 1921 Aberdeen birth cohort	NA	NA	NA	NA	NA
Visual	2020	An Exploratory Study of Pathways from White Matter Hyperintensities to Cognitive Impairment through Depressive Symptoms Using Structural Equation Modeling: A Cross Sectional Study in Patients with Dementia	NA	NA	NA	NA	NA
Visual	2016	Red blood cell distribution width is associated with severity of leukoaraiosis	NA	NA	NA	NA	NA
Visual	2016	Brain MR imaging findings of cardiac-type fabry disease with an IVS4+919G>a mutation	NA	NA	NA	NA	NA
Visual	2019	Differential Impact of Plasma Homocysteine Levels on the Periventricular and Subcortical White Matter Hyperintensities on the Brain	NA	NA	NA	NA	NA
Visual	2009	The severity of leukoaraiosis correlates with the clinical phenotype of Parkinson's disease	NA	NA	NA	NA	NA
Visual	2010	Influence of white matter hyperintensities on the cognition of patients with parkinson disease	NA	NA	NA	NA	NA
Visual	2016	The cross-sectional and longitudinal relationships between white matter hyperintensities and dementia in patients with Parkinson's disease: A retrospective analysis of 132 patients in a single center	NA	NA	NA	NA	NA
Visual	2020	Development of a Novel Prognostic Model to Predict 6-Month Swallowing Recovery after Ischemic Stroke	NA	NA	NA	NA	NA
Visual	2021	Association of autosomal dominant polycystic kidney disease with cerebral small vessel disease	NA	NA	NA	NA	NA
Visual	2021	Effects of Alzheimer’s and Vascular Pathologies on Structural Connectivity in Early- and Late-Onset Alzheimer’s Disease	NA	NA	NA	NA	NA
Visual	2021	The pattern of FP-CIT PET in pure white matter hyperintensities–related vascular parkinsonism	NA	NA	NA	NA	NA
Visual	2021	Microstructural connectivity is more related to cognition than conventional MRI in Parkinson's disease	NA	NA	NA	NA	NA
Visual	2020	Areas of white matter hyperintensities and motor symptoms of Parkinson disease	NA	NA	NA	NA	NA
Visual	2012	White matter lesion severity in mild acute ischemic stroke patients and functional outcome after 1 year	NA	NA	NA	NA	NA
Visual	2013	Fasting versus post-challenge triglycerides and pre-existing cavitating lacunes: A berlin "cream & sugar" substudy	NA	NA	NA	NA	NA
Visual	2003	Incipient CADASIL	NA	NA	NA	NA	NA
Visual	2017	Blood Pressure and Heart Rate Measures Associated with Increased Risk of Covert Brain Infarction and Worsening Leukoaraiosis in Older Adults	NA	NA	NA	NA	NA
Visual	2014	Glucose metabolism measured by positron emission tomography is reduced in patients with white matter presumably ischemic lesions	NA	NA	NA	NA	NA
Visual	2020	Cerebral small vessel disease is associated with gait disturbance among community-dwelling elderly individuals: the Taizhou imaging study	NA	NA	NA	NA	NA
Visual	2020	H-Type Hypertension Is a Risk Factor for Cerebral Small-Vessel Disease	NA	NA	NA	NA	NA
Visual	2017	Higher blood–brain barrier permeability is associated with higher white matter hyperintensities burden	NA	NA	NA	NA	NA
Visual	2018	Compromised blood-brain barrier integrity is associated with total magnetic resonance imaging burden of cerebral small vessel disease	NA	NA	NA	NA	NA
Visual	2019	Cerebral Small Vessel Disease Burden Is Associated With Accelerated Poststroke Cognitive Decline: A 1-Year Follow-Up Study	NA	NA	NA	NA	NA
Visual	2019	Exploring causal pathways linking cerebral small vessel diseases burden to poststroke depressive symptoms with structural equation model analysis	NA	NA	NA	NA	NA
Visual	2015	Verbal memory and brain aging: An exploratory analysis of the role of error responses in the Framingham study	NA	NA	NA	NA	NA
Visual	2008	Linking MRI hyperintensities with patterns of neuropsychological impairment: Evidence for a threshold effect	NA	NA	NA	NA	NA
Visual	2007	Lacunar infarcts are the main correlate with cognitive dysfunction in CADASIL	NA	NA	NA	NA	NA
Visual	2020	Effect of cholinergic pathway disruption on cortical and subcortical volumes in subcortical vascular cognitive impairment	NA	NA	NA	NA	NA
Visual	2020	Collateral Recruitment Is Impaired by Cerebral Small Vessel Disease	NA	NA	NA	NA	NA
Visual	2017	Greater periventricular white matter hyperintensity severity in basilar artery branch atheromatous disease	NA	NA	NA	NA	NA
Visual	2007	Chronic ischemic cerebral white matter disease is a risk factor for nonfocal neurologic injury after total aortic arch replacement	NA	NA	NA	NA	NA
Visual	2021	Intracranial Atherosclerotic Burden and Cerebral Parenchymal Changes at 7T MRI in Patients With Transient Ischemic Attack or Ischemic Stroke	NA	NA	NA	NA	NA
Visual	2012	White matter hyperintensities alter functional organization of the motor system	NA	NA	NA	NA	NA
Visual	2020	White Matter Hyperintensities Related to Parkinson's Disease Executive Function	NA	NA	NA	NA	NA
Visual	2010	Cerebral white matter hyperintensities predict functional stroke outcome	NA	NA	NA	NA	NA
Visual	2018	Cerebral small vessel disease burden and functional and radiographic outcomes in intracerebral hemorrhage	NA	NA	NA	NA	NA
Visual	2018	Age-Specific Associations of Renal Impairment With Magnetic Resonance Imaging Markers of Cerebral Small Vessel Disease in Transient Ischemic Attack and Stroke	NA	NA	NA	NA	NA
Visual	2021	Association of Static Posturography With Severity of White Matter Hyperintensities	NA	NA	NA	NA	NA
Visual	2020	Changes of white matter integrity and structural network connectivity in nondemented cerebral small-vessel disease	NA	NA	NA	NA	NA
Visual	2020	Intracranial Atherosclerosis Coexisting With White Matter Hyperintensities May Predict Unfavorable Functional Outcome in Patients With Acute Cerebral Ischemia	NA	NA	NA	NA	NA
Visual	2018	Correlation of brain perfusion with white matter hyperintensity, brain atrophy, and cognition in patients with posterior cerebral artery stenosis and subjective cognitive decline	NA	NA	NA	NA	NA
Visual	2019	Distinctive and pervasive alterations of functional brain networks in cerebral small vessel disease with and without cognitive impairment	NA	NA	NA	NA	NA
Visual	2020	Brachial-Ankle Pulse Wave Velocity is Related to the Total Cerebral Small-Vessel Disease Score in an Apparently Healthy Asymptomatic Population	NA	NA	NA	NA	NA
Visual	2019	The global burden of cerebral small vessel disease related to neurological deficit severity and clinical outcomes of acute ischemic stroke after IV rt-PA treatment	NA	NA	NA	NA	NA
Visual	2019	Relationship between total cerebral small vessel disease burden and hemorrhagic transformation of acute ischemic stroke patients after intravenous thrombolysis	NA	NA	NA	NA	NA
Visual	2020	The relationship of leukoaraiosis, haemorrhagic transformation and prognosis at 3 months after intravenous thrombolysis in elderly patients aged ? 60 years with acute cerebral infarction	NA	NA	NA	NA	NA
Visual	2019	Leukoaraiosis is associated with poor outcomes after successful recanalization for large vessel occlusion stroke	NA	NA	NA	NA	NA
Visual	2020	The white matter hyperintensities within the cholinergic pathways and cognitive performance in patients with Parkinson's disease after bilateral STN DBS	NA	NA	NA	NA	NA
Visual	2018	The degree of leukoaraiosis predicts clinical outcomes and prognosis in patients with middle cerebral artery occlusion after intravenous thrombolysis	NA	NA	NA	NA	NA
Visual	2005	Influencing factors of intellectual impairment in cerebral infarct patients	NA	NA	NA	NA	NA
Visual	2009	White matter lesions in euthymic patients with bipolar disorder	NA	NA	NA	NA	NA
Visual	2018	The Spectrum of Neurological and White Matter Changes and Premutation Status Categories of Older Male Carriers of the FMR1 Alleles Are Linked to Genetic (CGG and FMR1 mRNA) and Cellular Stress (AMPK) Markers	NA	NA	NA	NA	NA
Visual	2015	Association between perivascular spaces and progression of white matter hyperintensities in lacunar stroke patients	NA	NA	NA	NA	NA
Visual	2018	The relation between total cerebral small vessel disease burden and gait impairment in patients with minor stroke	NA	NA	NA	NA	NA
Visual	2018	Periventricular rather than deep white matter hyperintensities are associated with white matter lesion relevant vascular cognitive impairment	NA	NA	NA	NA	NA
Visual	2019	Extracranial Artery Stenosis Is Associated With Total MRI Burden of Cerebral Small Vessel Disease in Ischemic Stroke Patients of Suspected Small or Large Artery Origins	NA	NA	NA	NA	NA
Visual	2020	Global cortical atrophy may be associated with fatigue in patients with parkinson's disease	NA	NA	NA	NA	NA
Visual	2020	Hypertension with Hyperhomocysteinemia Increases the Risk of Early Cognitive Impairment after First-Ever Ischemic Stroke	NA	NA	NA	NA	NA
Visual	2018	Alteration of regional homogeneity and white matter hyperintensities in amnestic mild cognitive impairment subtypes are related to cognition and CSF biomarkers	NA	NA	NA	NA	NA
Visual	2004	White matter hyperintensities in subjects with cocaine and opiate dependence and healthy comparison subjects	NA	NA	NA	NA	NA
Visual	2021	Total Cerebral Small Vessel Score Association With Hoehn and Yahr Stage in Parkinson’s Disease	NA	NA	NA	NA	NA
Visual	2010	White matter microstructural abnormalities in euthymic bipolar disorder	NA	NA	NA	NA	NA
Visual	2006	Development of a neuropsychological battery for the Leukoaraiosis and Disability in the Elderly study (LADIS): Experience and baseline data	NA	NA	NA	NA	NA
Visual	2018	The impact of early-life intelligence quotient on post stroke cognitive impairment	NA	NA	NA	NA	NA
Visual	2013	Relationship between small cerebral white matter lesions and cognitive function in patients with Alzheimer's disease and amnestic mild cognitive impairment	NA	NA	NA	NA	NA
Visual	2018	Subcortical Brain Involvement Is Associated With Impaired Performance on the Psychomotor Vigilance Task After Minor Stroke	NA	NA	NA	NA	NA
Visual	2018	Evaluation of the coexistence of cognitive disorders, leukoaraiosis and other risk factors in patients with stroke	NA	NA	NA	NA	NA
Visual	2014	Cerebral tubercular thrombophlebitis presenting as venous infarct: Magnetic resonance imaging and pathologic correlation	NA	NA	NA	NA	NA
Visual	2019	Spatial gradient of microstructural changes in normal-appearing white matter in tracts affected by white matter hyperintensities in older age	NA	NA	NA	NA	NA
Visual	2021	White matter hyperintensities and patterns of atrophy in early onset Alzheimer's disease with causative gene mutations	NA	NA	NA	NA	NA
Visual	2016	White Matter Hyperintensities on Brain Magnetic Resonance Imaging in People with Epilepsy: A Hospital-Based Study	NA	NA	NA	NA	NA
Visual	2016	Periventricular hyperintensities are associated with elevated cerebral amyloid	NA	NA	NA	NA	NA
Visual	2010	Differential patterns of cognitive decline in anterior and posterior white matter hyperintensity progression	NA	NA	NA	NA	NA
Visual	2006	Cognitive correlates of brain MRI subcortical signal hyperintensities in non-demented elderly	NA	NA	NA	NA	NA
Visual	2006	White matter hyperintensities and cortical acetylcholinesterase activity in parkinsonian dementia	NA	NA	NA	NA	NA
Visual	2002	Fibrinogen and the amount of leukoaraiosis in patients with symptomatic small-vessel disease	NA	NA	NA	NA	NA
Visual	2013	Neurobehavioral profiles in individuals with hyperimmunoglobulin e syndrome (HIES) and brain white matter hyperintensities	NA	NA	NA	NA	NA
Visual	2002	Whole brain apparent diffusion coefficient histogram: A new tool for evaluation of leukoaraiosis	NA	NA	NA	NA	NA
Visual	2018	Neural Correlates of Sleep Disturbance in Alzheimer's Disease: Role of the Precuneus in Sleep Disturbance	NA	NA	NA	NA	NA
Visual	2013	Prevalence and subtypes of radiological cerebrovascular disease in late-onset isolated seizures and epilepsy	NA	NA	NA	NA	NA
Visual	2018	Leukoaraiosis Attenuates Diagnostic Accuracy of Large-Vessel Occlusion Scales	NA	NA	NA	NA	NA
Visual	2018	Atrial fibrillation is associated with anterior predominant white matter lesions in patients presenting with embolic stroke	NA	NA	NA	NA	NA
Visual	2011	Late life cognitive control deficits are accentuated by white matter disease burden	NA	NA	NA	NA	NA
Visual	2015	Cortical tau load is associated with white matter hyperintensities	NA	NA	NA	NA	NA
Visual	2019	Retinal microvasculature and cerebral small vessel disease in the Lothian Birth Cohort 1936 and Mild Stroke Study	NA	NA	NA	NA	NA
Visual	2020	White matter burden does not influence the outcome of mechanical thrombectomy	NA	NA	NA	NA	NA
Visual	2021	Risk factors analysis according to regional distribution of white matter hyperintensities in a stroke cohort	NA	NA	NA	NA	NA
Visual	2003	Corpus callosum atrophy, white matter lesions, and frontal executive dysfunction in normal aging and Alzheimer's disease. A community-based study: The Tajiri Project	NA	NA	NA	NA	NA
Visual	2021	Prevalence of white matter hyperintensities is not elevated in a large sample of adolescents and young adults with bipolar disorder	NA	NA	NA	NA	NA
Visual	2020	Cortical Superficial Siderosis: A Descriptive Analysis in a Memory Clinic Population	NA	NA	NA	NA	NA
Visual	2021	Association of cerebral microbleeds with cerebrospinal fluid Alzheimer-biomarkers and clinical symptoms in early dementia with Lewy bodies	NA	NA	NA	NA	NA
Visual	2020	Antiplatelet therapy may be safe in ischemic stroke patients with cerebral microbleed	NA	NA	NA	NA	NA
Visual	2016	Primary Open Angle Glaucoma is Associated with MR Biomarkers of Cerebral Small Vessel Disease	NA	NA	NA	NA	NA
Visual	2021	Depression, anxiety and motivation in arterial hypertension	NA	NA	NA	NA	NA
Visual	2003	Evidence of subtle gray-matter pathologic changes in healthy elderly individuals with nonspecific white-matter hyperintensities	NA	NA	NA	NA	NA
Visual	2020	Impact of Leukoaraiosis Severity on the Association of Time to Successful Reperfusion with 90-Day Functional Outcome After Large Vessel Occlusion Stroke	NA	NA	NA	NA	NA
Visual	2018	Neuroimaging Characteristics of Small-Vessel Disease in Older Adults with Normal Cognition, Mild Cognitive Impairment, and Alzheimer Disease	NA	NA	NA	NA	NA
Visual	2021	Diffusion tensor imaging revealed different pathological processes of white matter hyperintensities	NA	NA	NA	NA	NA
Visual	2021	Association of White Matter Hyperintensities With HIV Status and Vascular Risk Factors	NA	NA	NA	NA	NA
Visual	2014	Multiple or mixed cerebral microbleeds and dementia in patients with vascular risk factors	NA	NA	NA	NA	NA
Visual	2008	The cerebrovascular pathology in Alzheimer's disease and its influence on clinical variables	NA	NA	NA	NA	NA
Visual	2016	Recurrent ischemic stroke is associated with the burden of risk factors	NA	NA	NA	NA	NA
Visual	2017	High angular resolution diffusion-weighted imaging in mild traumatic brain injury	NA	NA	NA	NA	NA
Visual	2019	Vascular and Neurodegenerative Markers for the Prediction of Post-Stroke Cognitive Impairment: Results from the TABASCO Study	NA	NA	NA	NA	NA
Visual	2017	Only White Matter Hyperintensities Predicts Post-Stroke Cognitive Performances among Cerebral Small Vessel Disease Markers: Results from the TABASCO Study	NA	NA	NA	NA	NA
Visual	2013	Leukoencephalopathy after whole-brain radiation therapy plus radiosurgery versus radiosurgery alone for metastatic lung cancer	NA	NA	NA	NA	NA
Visual	2020	Microbleeds and Medial Temporal Atrophy Determine Cognitive Trajectories in Normal Aging: A Longitudinal PET-MRI Study	NA	NA	NA	NA	NA
Visual	2014	Vascular factors are associated with the severity of the neuropsychiatric symptoms in Alzheimer's disease	NA	NA	NA	NA	NA
Visual	2009	Leukoaraiosis and Hippocampal Atrophy Predict Neurologic Outcome in Patients Who Undergo Total Aortic Arch Replacement	NA	NA	NA	NA	NA
Visual	2020	White Matter Hyperintensities and Blood Pressure Lowering in Acute Intracerebral Hemorrhage: A Secondary Analysis of the ATACH-2 Trial	NA	NA	NA	NA	NA
Visual	2018	Conventional structural magnetic resonance imaging in differentiating chronic disorders of consciousness	NA	NA	NA	NA	NA
Visual	2015	Trail making test elucidates neural substrates of specific poststroke executive dysfunctions	NA	NA	NA	NA	NA
Visual	2016	Integrity of normal-appearing white matter: Influence of age, visible lesion burden and hypertension in patients with small-vessel disease	NA	NA	NA	NA	NA
Visual	2001	MRI white matter hyperintensities, 1H-MR spectroscopy and cognitive function in geriatric depression: A comparison of early- and late-onset cases	NA	NA	NA	NA	NA
Visual	2014	Early life socioeconomic circumstance and late life brain hyperintensities - A population based cohort study	NA	NA	NA	NA	NA
Visual	2012	Brain lesions, hypertension and cognitive ageing in the 1921 and 1936 Aberdeen birth cohorts	NA	NA	NA	NA	NA
Visual	2013	Depressive symptoms in late life and cerebrovascular disease: The importance of intelligence and lesion location	NA	NA	NA	NA	NA
Visual	2011	The balance between cognitive reserve and brain imaging biomarkers of cerebrovascular and Alzheimer's diseases	NA	NA	NA	NA	NA
Visual	2020	Severe Leukoaraiosis Is Associated with Poor Outcome after Successful Recanalization of M1 Middle Cerebral Artery Occlusion Strokes	NA	NA	NA	NA	NA
Visual	2019	High risk of early neurological worsening of lacunar infarction	NA	NA	NA	NA	NA
Visual	2021	Factors associated with the presence of cerebral microbleeds and its influence on outcomes of stroke not treated with alteplase	NA	NA	NA	NA	NA
Visual	2019	White Matter Hyperintensities in Patients with Sporadic Hemiplegic Migraine	NA	NA	NA	NA	NA
Visual	2014	Prevalence and clinicoradiological analyses of patients with alzheimer disease coexisting multiple microbleeds	NA	NA	NA	NA	NA
Visual	2009	Involvement of lipoprotein(a) phenotypes in the etiology of cerebral white matter lesion seen in the elderly with geriatric syndrome	NA	NA	NA	NA	NA
Visual	2017	High neutrophil to lymphocyte ratio is associated with white matter hyperintensity in a healthy population	NA	NA	NA	NA	NA
Visual	2019	Serum homocysteine level is related to cerebral small vessel disease in a healthy population	NA	NA	NA	NA	NA
Visual	2017	The presence and severity of cerebral small vessel disease increases the frequency of stroke in a cohort of patients with large artery occlusive disease	NA	NA	NA	NA	NA
Visual	2017	Distal hyperintense vessel sign is associated with neurological deterioration in acute ischaemic stroke	NA	NA	NA	NA	NA
Visual	2016	Severe White Matter Hyperintensity Is Associated with Early Neurological Deterioration in Patients with Isolated Pontine Infarction	NA	NA	NA	NA	NA
Visual	2017	Leukoaraiosis is associated with pneumonia after acute ischemic stroke	NA	NA	NA	NA	NA
Visual	2015	Predictors of progression in patients presenting with minor subcortical stroke	NA	NA	NA	NA	NA
Visual	2015	Association of vascular factors and amnestic mild cognitive impairment: A comprehensive approach	NA	NA	NA	NA	NA
Visual	2016	High-convexity tightness predicts the shunt response in idiopathic normal pressure hydrocephalus	NA	NA	NA	NA	NA
Visual	2001	Relationship of deep white matter hyperintensities and apolipoprotein E genotype to depressive symptoms in older adults without clinical depression	NA	NA	NA	NA	NA
Visual	2013	Cognitive aging in persons with minimal amyloid-beta and white matter hyperintensities	NA	NA	NA	NA	NA
Visual	2018	Relation between migraine pattern and white matter hyperintensities in brain magnetic resonance imaging	NA	NA	NA	NA	NA
Visual	2018	Risk factors of cerebral microbleeds in young and middle-aged patients with hypertension	NA	NA	NA	NA	NA
Visual	2014	White matter hyperintensities are associated with amyloid burden in APOE4 non-carriers	NA	NA	NA	NA	NA
Visual	2015	White Matter Hyperintensities in Mild Cognitive Impairment and Lower Risk of Cognitive Decline	NA	NA	NA	NA	NA
Visual	2009	Evaluation of asymmetric dimethylarginine and homocysteine in microangiopathy-related cerebral damage	NA	NA	NA	NA	NA
Visual	2001	Subcortical hyperintensities on magnetic resonance imaging: a comparison of normal and depressed elderly subjects	NA	NA	NA	NA	NA
Visual	2015	Leukoaraiosis and stroke recurrence risk in patients with and without atrial fibrillation	NA	NA	NA	NA	NA
Visual	2015	White matter hyperintensities in middle-aged adults with childhood-onset type 1 diabetes	NA	NA	NA	NA	NA
Visual	2006	White matter hyperintensities rather than lacunar infarcts are associated with depressive symptoms in older people: The LADIS study	NA	NA	NA	NA	NA
Visual	2001	MRI hyperintensities of the temporal lobe and external capsule in patients with CADASIL	NA	NA	NA	NA	NA
Visual	2004	Diffusion tensor MRI correlates with executive dysfunction in patients with ischaemic leukoaraiosis	NA	NA	NA	NA	NA
Visual	2014	Regional white matter lesions predict falls in patients with amnestic mild cognitive impairment and alzheimer's disease	NA	NA	NA	NA	NA
Visual	2013	Association of cerebral small vessel disease with delusions in patients with Alzheimer's disease	NA	NA	NA	NA	NA
Visual	2013	White matter changes on magnetic resonance imaging: A risk factor for stroke in an african population?	NA	NA	NA	NA	NA
Visual	2003	Cerebral vasomotor reactivity to postural change is impaired in patients with cerebrovascular white matter lesions	NA	NA	NA	NA	NA
Visual	2015	Preoperative brain magnetic resonance imaging and postoperative delirium after off-pump coronary artery bypass grafting: a prospective cohort study	NA	NA	NA	NA	NA
Visual	2020	Cerebral Perfusion and the Burden of Small Vessel Disease in Patients Referred to a Memory Clinic	NA	NA	NA	NA	NA
Visual	2015	Clinical impact of leukoaraiosis burden and chronological age on neurological deficit recovery and 90-day outcome after minor ischemic stroke	NA	NA	NA	NA	NA
Visual	2012	Medial temporal lobe atrophy relates to executive dysfunction in Alzheimer's disease	NA	NA	NA	NA	NA
Visual	2021	Combination of white matter hyperintensities and A? burden is related to cognitive composites domain scores in subjective cognitive decline: the FACEHBI cohort	NA	NA	NA	NA	NA
Visual	2009	Relationship between white matter changes and cognition in healthy elders	NA	NA	NA	NA	NA
Visual	2011	Relationship between white matter T2 hyperintensity and cortical volume changes on magnetic resonance imaging in healthy elders	NA	NA	NA	NA	NA
Visual	2021	Are Apathy and Depressive Symptoms Related to Vascular White Matter Hyperintensities in Severe Late Life Depression?	NA	NA	NA	NA	NA
Visual	2011	White matter hyperintensities, medial temporal lobe atrophy, cortical atrophy, and response to electroconvulsive therapy in severely depressed elderly patients	NA	NA	NA	NA	NA
Visual	2014	White matter hyperintensities and cognitive impairment during electroconvulsive therapy in severely depressed elderly patients	NA	NA	NA	NA	NA
Visual	2009	Ventricular dilation: Association with gait and cognition	NA	NA	NA	NA	NA
Visual	2012	Structural brain changes in migraine	NA	NA	NA	NA	NA
Visual	2006	Leukoaraiosis predicts hidden global functioning impairment in nondisabled older people: The LADIS (Leukoaraiosis and Disability in the Elderly) study	NA	NA	NA	NA	NA
Visual	2002	Visual rating scales for age-related white matter changes (leukoaraiosis): Can the heterogeneity be reduced?	NA	NA	NA	NA	NA
Visual	2005	Brain MRI white matter hyperintensities and one-carbon cycle metabolism in non-geriatric outpatients with major depressive disorder (Part II)	NA	NA	NA	NA	NA
Visual	2010	Vascular function in older adults with depressive disorder	NA	NA	NA	NA	NA
Visual	2015	Subcortical whiter matter hyperintensities within the cholinergic pathways of patients with dementia and parkinsonism	NA	NA	NA	NA	NA
Visual	2019	White matter hyperintensities and recurrent stroke risk in patients with stroke with small-vessel disease	NA	NA	NA	NA	NA
Visual	2015	Association of intracranial atherosclerotic stenosis with severity of white matter hyperintensities	NA	NA	NA	NA	NA
Visual	2016	Extrapyramidal Signs and Cognitive Subdomains in Alzheimer Disease	NA	NA	NA	NA	NA
Visual	2017	Efficacy and tolerability of rivastigmine patch therapy in patients with mild-to-moderate Alzheimer’s dementia associated with minimal and moderate ischemic white matter hyperintensities: A multicenter prospective open-label clinical trial	NA	NA	NA	NA	NA
Visual	2007	Significant association between leukoaraiosis and metabolic syndrome in healthy subjects	NA	NA	NA	NA	NA
Visual	2016	Decreased hemoglobin levels, cerebral small-vessel disease, and cortical atrophy: Among cognitively normal elderly women and men	NA	NA	NA	NA	NA
Visual	2019	Magnetic Resonance Imaging-Visible Perivascular Spaces in Basal Ganglia Predict Cognitive Decline in Parkinson's Disease	NA	NA	NA	NA	NA
Visual	2002	White matter hyperintensities and neuropsychological outcome following carbon monoxide poisoning	NA	NA	NA	NA	NA
Visual	2017	Distribution of lacunes in cerebral amyloid angiopathy and hypertensive small vessel disease	NA	NA	NA	NA	NA
Visual	2016	White Matter Hyperintensity-Adjusted Critical Infarct Thresholds to Predict a Favorable 90-Day Outcome	NA	NA	NA	NA	NA
Visual	2018	Increased risk of cognitive impairment and more severe brain lesions in hypertensive compared to non-hypertensive patients with cerebral small vessel disease	NA	NA	NA	NA	NA
Visual	2016	Baseline characteristic of patients presenting with lacunar stroke and cerebral small vessel disease may predict future development of depression	NA	NA	NA	NA	NA
Visual	2014	Baseline predictors of cognitive decline in patients with cerebral small vessel disease	NA	NA	NA	NA	NA
Visual	2010	Impact of aging on cerebral vasoregulation and parenchymal integrity	NA	NA	NA	NA	NA
Visual	2016	Age-related modifications of diffusion tensor imaging parameters and white matter hyperintensities as inter-dependent processes	NA	NA	NA	NA	NA
Visual	2020	Structural and Microvascular Changes in the Macular Are Associated With Severity of White Matter Lesions	NA	NA	NA	NA	NA
Visual	2010	Longitudinal MRI shows no cerebral abnormality in chronic fatigue syndrome	NA	NA	NA	NA	NA
Visual	2020	Neuroimaging of Cerebral Blood Flow and Sodium in Women with Lipedema	NA	NA	NA	NA	NA
Visual	2008	Microbleed topography, leukoaraiosis, and cognition in probable Alzheimer disease from the Sunnybrook dementia study	NA	NA	NA	NA	NA
Visual	2005	Intracranial arterial dolichoectasia and small-vessel disease in stroke patients	NA	NA	NA	NA	NA
Visual	2015	Twenty-year brain magnetic resonance imaging follow-up study in Systemic Lupus Erythematosus: Factors associated with accrual of damage and central nervous system involvement	NA	NA	NA	NA	NA
Visual	2002	Increased presence of white matter hyperintensities in adolescent patients with bipolar disorder	NA	NA	NA	NA	NA
Visual	2021	Association of Orthostatic Hypotension With Cerebral Atrophy in Patients With Lewy Body Disorders	NA	NA	NA	NA	NA
Visual	2020	Interhemispheric distribution of amyloid and small vessel disease burden in cerebral amyloid angiopathy-related intracerebral hemorrhage	NA	NA	NA	NA	NA
Visual	2013	Cerebral white matter changes are associated with abnormalities on neurological examination in non-disabled elderly: The LADIS study	NA	NA	NA	NA	NA
Visual	2014	Neurological abnormalities predict disability: The LADIS (Leukoaraiosis and DISability) study	NA	NA	NA	NA	NA
Visual	2010	Frontal lobe white matter hyperintensities and neurofibrillary pathology in the oldest old	NA	NA	NA	NA	NA
Visual	2015	First evidence for glial pathology in late life minor depression: S100b is increased in males with minor depression	NA	NA	NA	NA	NA
Visual	2017	Cerebral Microbleeds in Cerebrovascular and Neurodegenerative Diseases with Cognitive Impairments	NA	NA	NA	NA	NA
Visual	2006	Elevation in plasma Abeta42 in geriatric depression: A pilot study	NA	NA	NA	NA	NA
Visual	2007	White matter hyperintensities and their associations with suicidality in patients with major affective disorders	NA	NA	NA	NA	NA
Visual	2008	Periventricular white matter hyperintensities as predictors of suicide attempts in bipolar disorders and unipolar depression	NA	NA	NA	NA	NA
Visual	2016	Cerebral white matter lesions, subjective cognitive failures, and objective neurocognitive functioning: A follow-up study in women after hypertensive disorders of pregnancy	NA	NA	NA	NA	NA
Visual	2015	Enlarged perivascular spaces and cerebral small vessel disease	NA	NA	NA	NA	NA
Visual	2015	Smoking and white matter hyperintensity progression: The ARIC-MRI Study	NA	NA	NA	NA	NA
Visual	2011	White matter disease independently predicts progression from mild cognitive impairment to alzheimer's disease in a clinic cohort	NA	NA	NA	NA	NA
Visual	2016	Remote Intracerebral Hemorrhage After Intravenous Thrombolysis: Results From a Multicenter Study	NA	NA	NA	NA	NA
Visual	2009	Leukoaraiosis severity and list-learning in dementia	NA	NA	NA	NA	NA
Visual	2005	Subcortical vascular dementia: Integrating neuropsychological and neuroradiologic data	NA	NA	NA	NA	NA
Visual	2009	Relationship between leukoaraiosis and cerebral large artery stenosis	NA	NA	NA	NA	NA
Visual	2018	Impaired cerebral haemodynamics in vascular depression: Insights from transcranial doppler ultrasonography	NA	NA	NA	NA	NA
Visual	2008	Paradoxical embolisation and cerebral white matter lesions in dementia	NA	NA	NA	NA	NA
Visual	2018	Neuroimaging determinants of Poststroke cognitive performance: The GRECogVASC Study	NA	NA	NA	NA	NA
Visual	2019	White Matter Hyperintensities Predict Cognitive Decline: A Community-Based Study	NA	NA	NA	NA	NA
Visual	2009	Microvascular lesions in the brain and retina: The age, gene/environment susceptibility-Reykjavik study	NA	NA	NA	NA	NA
Visual	2019	Prospective memory impairment in patients with white matter lesions	NA	NA	NA	NA	NA
Visual	2020	Retinal sublayer defect is independently associated with the severity of hypertensive white matter hyperintensity	NA	NA	NA	NA	NA
Visual	2017	Cerebral white matter hyperintensities on MRI and acceleration of epigenetic aging: the atherosclerosis risk in communities study	NA	NA	NA	NA	NA
Visual	2012	White matter lesions and brain gray matter volume in cognitively normal elders	NA	NA	NA	NA	NA
Visual	2016	Dynamic progression of white matter hyperintensities in Alzheimer's disease and normal aging: Results from the Sunnybrook dementia study	NA	NA	NA	NA	NA
Visual	2013	Microstructural white matter abnormalities and cognitive functioning in type 2 diabetes: A diffusion tensor imaging study	NA	NA	NA	NA	NA
Visual	2015	Decoupling of structural and functional brain connectivity in older adults with white matter hyperintensities	NA	NA	NA	NA	NA
Visual	2012	Impairment of brain vessels may contribute to mortality in patients with Parkinson's disease	NA	NA	NA	NA	NA
Visual	2017	Characterizing Deep White Matter Hyperintensities in Patients with Symptomatic Isolated Cortical Superficial Siderosis	NA	NA	NA	NA	NA
Visual	2016	Ischemic cerebrovascular burden evaluated by magnetic resonance imaging in an elderly Brazilian community: The Pieta study	NA	NA	NA	NA	NA
Visual	2017	MRI visual ratings of brain atrophy and white matter hyperintensities across the spectrum of cognitive decline are differently affected by age and diagnosis	NA	NA	NA	NA	NA
Visual	2018	Arterial stiffness is associated with basal ganglia enlarged perivascular spaces and cerebral small vessel disease load	NA	NA	NA	NA	NA
Visual	2018	The Use of Visual Rating Scales to Quantify Brain MRI Lesions in Patients with HIV Infection	NA	NA	NA	NA	NA
Visual	2020	Coagulation factor VIII, white matter hyperintensities and cognitive function: Results from the Cardiovascular Health Study	NA	NA	NA	NA	NA
Visual	2018	Higher prevalence of cerebral white matter hyperintensities in homozygous APOE-?4 allele carriers aged 45–75: Results from the ALFA study	NA	NA	NA	NA	NA
Visual	2005	Previous antiplatelet therapy is an independent predictor of 30-day mortality after spontaneous supratentorial intracerebral hemorrhage	NA	NA	NA	NA	NA
Visual	2007	Gait variability is associated with subclinical brain vascular abnormalities in high-functioning older adults	NA	NA	NA	NA	NA
Visual	2007	Clinical and neuropsychological features associated with structural imaging patterns in patients with mild cognitive impairment	NA	NA	NA	NA	NA
Visual	2017	Contributors to Poor Mobility in Older Adults: Integrating White Matter Hyperintensities and Conditions Affecting Other Systems	NA	NA	NA	NA	NA
Visual	2021	Higher Cerebral Small Vessel Disease Burden in Patients with White Matter Recent Small Subcortical Infarcts	NA	NA	NA	NA	NA
Visual	2020	Broad phenotype of cysteine-altering NOTCH3 variants in UK Biobank: CADASIL to nonpenetrance	NA	NA	NA	NA	NA
Visual	2015	Genetic determinants of white matter hyperintensities and amyloid angiopathy in familial Alzheimer's disease	NA	NA	NA	NA	NA
Visual	2008	White matter changes contribute to corpus callosum atrophy in the elderly: The LADIS study	NA	NA	NA	NA	NA
Visual	2007	Clinical significance of corpus callosum atrophy in a mixed elderly population	NA	NA	NA	NA	NA
Visual	2018	Hemispheric asymmetry of white matter hyperintensity in association with lacunar infarction	NA	NA	NA	NA	NA
Visual	2004	Progression of cognitive impairment in stroke patients	NA	NA	NA	NA	NA
Visual	2009	The determinants and longitudinal course of post-stroke mild cognitive impairment	NA	NA	NA	NA	NA
Visual	2021	Severity of Small Vessel Disease Biomarkers Reduces the Magnitude of Cognitive Recovery after Ischemic Stroke	NA	NA	NA	NA	NA
Visual	2021	The Association between Cerebral Small Vessel Disease and the Gut Microbiome: A Cross-Sectional Analysis	NA	NA	NA	NA	NA
Visual	2021	The Effect of Aging and Small-Vessel Disease Burden on Hematoma Location in Patients with Acute Intracerebral Hemorrhage	NA	NA	NA	NA	NA
Visual	2019	Multifaceted structural magnetic resonance imaging findings in demented patients with pathologically confirmed TDP-43 proteinopathy	NA	NA	NA	NA	NA
Visual	2011	Childhood intelligence and brain white matter hyperintensities predict fluid intelligence age 78-81 years: A 1921 Aberdeen birth cohort study	NA	NA	NA	NA	NA
Visual	2011	White matter hyperintensities and prepulse inhibition in a mixed elderly population	NA	NA	NA	NA	NA
Visual	2020	Association Between Motor and Cognitive Performances in Elderly With Atrial Fibrillation: Strat-AF Study	NA	NA	NA	NA	NA
Visual	2013	Predictive value of MoCA in the acute phase of stroke on the diagnosis of mid-term cognitive impairment	NA	NA	NA	NA	NA
Visual	2011	Leukoaraiosis and collaterals in acute ischemic stroke	NA	NA	NA	NA	NA
Visual	2017	Advanced MRI techniques: Biomarkers in neuropsychiatric lupus	NA	NA	NA	NA	NA
Visual	2020	The neurophysiology and seizure outcomes of late onset unexplained epilepsy	NA	NA	NA	NA	NA
Visual	2003	White matter hyperintensities in bipolar and unipolar patients with relatively mild-to-moderate illness severity	NA	NA	NA	NA	NA
Visual	2000	Cerebral white matter lesions are not associated with apoE genotype but with age and female sex in Alzheimer's disease	NA	NA	NA	NA	NA
Visual	2021	Clinically accessible neuroimaging predictors of post-stroke neurocognitive disorder: a prospective observational study	NA	NA	NA	NA	NA
Visual	2021	Pre-stroke cognitive impairment is associated with vascular imaging pathology: a prospective observational study	NA	NA	NA	NA	NA
Visual	2020	MRI phenotyping of underlying cerebral small vessel disease in mixed hemorrhage patients	NA	NA	NA	NA	NA
Visual	2012	White matter lesion progression in LADIS: Frequency, clinical effects, and sample size calculations	NA	NA	NA	NA	NA
Visual	2013	Leukoaraiosis on MRI in patients with minimally symptomatic obstructive sleep apnoea	NA	NA	NA	NA	NA
Visual	2015	Influence of vascular risk factors on executive function among an age-homogeneous elderly cohort	NA	NA	NA	NA	NA
Visual	2021	Small vessel disease burden and intracerebral haemorrhage in patients taking oral anticoagulants	NA	NA	NA	NA	NA
Visual	2006	Association between depressive symptoms and cerebrovascular lesions on MRI in community-dwelling elderly individuals	NA	NA	NA	NA	NA
Visual	2013	Relationship between leukoaraiosis and menopause in healthy middle-aged women	NA	NA	NA	NA	NA
Visual	2012	Measurements of lenticulostriate arteries using 7T MRI: New imaging markers for subcortical vascular dementia	NA	NA	NA	NA	NA
Visual	2011	Affective temperamental profiles are associated with white matter hyperintensity and suicidal risk in patients with mood disorders	NA	NA	NA	NA	NA
Visual	2012	White matter hyperintensities and self-reported depression in a sample of patients with chronic headache	NA	NA	NA	NA	NA
Visual	2016	The impact of periventricular white matter lesions in patients with bipolar disorder type I	NA	NA	NA	NA	NA
Visual	2017	In vivo imaging of venous side cerebral small-vessel disease in older adults: An MRI method at 7T	NA	NA	NA	NA	NA
Visual	2020	Association of FLAIR vascular hyperintensity and acute MCA stroke outcome changes with the severity of leukoaraiosis	NA	NA	NA	NA	NA
Visual	2019	Mapping water exchange across the blood–brain barrier using 3D diffusion-prepared arterial spin labeled perfusion MRI	NA	NA	NA	NA	NA
Visual	2020	Case report: Subacute sclerosing panencephalitis in pregnancy mimicking posterior reversible encephalopathy syndrome	NA	NA	NA	NA	NA
Visual	2010	Support for the vascular depression hypothesis in late-life depression: Results of a 2-site, prospective, antidepressant treatment trial	NA	NA	NA	NA	NA
Visual	2016	The correlation between white matter hyperintensity and balance disorder and fall risk: An observational, prospective cohort study	NA	NA	NA	NA	NA
Visual	2019	Association of homocysteine, folate, and white matter hyperintensities in Parkinson’s patients with different motor phenotypes	NA	NA	NA	NA	NA
Visual	2009	Birth parameters are associated with late-life white matter integrity in community-dwelling older people	NA	NA	NA	NA	NA
Visual	2012	Leukoaraiosis predicts parenchymal hematoma after mechanical thrombectomy in acute ischemic stroke	NA	NA	NA	NA	NA
Visual	2013	African Caribbeans have greater subclinical cerebrovascular disease than Europeans: This is associated with both their elevated resting and ambulatory blood pressure and their hyperglycaemia	NA	NA	NA	NA	NA
Visual	2017	Influence of cerebral white matter hyperintensities on cognitive impairment in elderly medical patients	NA	NA	NA	NA	NA
Visual	2019	The effect of small vessel disease on motor and cognitive function in Parkinson's disease	NA	NA	NA	NA	NA
Visual	2011	Effects of medial temporal atrophy and white matter hyperintensities on the cognitive functions in patients with Alzheimer's disease	NA	NA	NA	NA	NA
Visual	2012	Subcortical white matter hyperintensities within the cholinergic pathways of Parkinson's disease patients according to cognitive status	NA	NA	NA	NA	NA
Visual	2021	Adverse effects of hypertension, supine hypertension, and perivascular space on cognition and motor function in PD	NA	NA	NA	NA	NA
Visual	2017	Utility of MRI-based disproportionately enlarged subarachnoid space hydrocephalus scoring for predicting prognosis after surgery for idiopathic normal pressure hydrocephalus: Clinical research	NA	NA	NA	NA	NA
Visual	2016	High Prevalence of Cerebral Microbleeds in Inner City Young Stroke Patients	NA	NA	NA	NA	NA
Visual	2016	Nonnegative matrix factorization and sparse representation for the automated detection of periodic limb movements in sleep	NA	NA	NA	NA	NA
Visual	2009	Association between central systolic blood pressure, white matter lesions in cerebral MRI and carotid atherosclerosis	NA	NA	NA	NA	NA
Visual	2020	Radiomics from magnetic resonance imaging may be used to predict the progression of white matter hyperintensities and identify associated risk factors	NA	NA	NA	NA	NA
Visual	2020	Radiomics nomogram based on MRI for predicting white matter hyperintensity progression in elderly adults	NA	NA	NA	NA	NA
Visual	2005	The spatial distribution of MR imaging abnormalities in cerebral autosomal dominant arteriopathy with subcortical infarcts and leukoencephalopathy and their relationship to age and clinical features	NA	NA	NA	NA	NA
Visual	2017	White matter hyperintensity volume predicts persistent cognitive impairment in transient ischemic attack and minor stroke	NA	NA	NA	NA	NA
Visual	2018	Clinical and instrumental peculiarities of the course of arterial hypertension in patients with cognitive function impairments	NA	NA	NA	NA	NA
Visual	2014	The Impact of MRI white matter hyperintensities on dementia in parkinson's disease in relation to the homocysteine level and other vascular risk factors	NA	NA	NA	NA	NA
Visual	2008	The influence of vascular risk factors and white matter hyperintensities on the degree of cognitive impairment in Parkinson's disease	NA	NA	NA	NA	NA
Visual	2016	Peripheral (deep) but not periventricular MRI white matter hyperintensities are increased in clinical vascular dementia compared to Alzheimer's disease	NA	NA	NA	NA	NA
Visual	2011	Correlations between MRI white matter lesion location and executive function and episodic memory	NA	NA	NA	NA	NA
Visual	2010	MRI markers of small vessel disease in lobar and deep hemispheric intracerebral hemorrhage	NA	NA	NA	NA	NA
Visual	2020	Clinical and Neuroimaging Correlates of Post-Transplant Delirium	NA	NA	NA	NA	NA
Visual	2011	Anemia associated with depressive symptoms in mild cognitive impairment with severe white matter hyperintensities	NA	NA	NA	NA	NA
Visual	2021	White matter hyperintensity determines ischemic stroke severity in symptomatic carotid artery stenosis	NA	NA	NA	NA	NA
Visual	2021	Enlarged perivascular spaces and hemorrhagic transformation after acute ischemic stroke	NA	NA	NA	NA	NA
Visual	2016	Association between aortic atheroma and cerebral small vessel disease in patients with ischemic stroke	NA	NA	NA	NA	NA
Visual	2017	Moderate-to-severe obstructive sleep apnea is associated with cerebral small vessel disease	NA	NA	NA	NA	NA
Visual	2018	Correlation of non-Vitamin K antagonist oral anticoagulant exposure and cerebral microbleeds in Chinese patients with atrial fibrillation	NA	NA	NA	NA	NA
Visual	2012	Deep versus periventricular white matter lesions and cognitive function in a community sample of middle-aged participants	NA	NA	NA	NA	NA
Visual	2017	Patients with Increased Non-Ceruloplasmin Copper Appear a Distinct Sub-Group of Alzheimer's Disease: A Neuroimaging Study	NA	NA	NA	NA	NA
Visual	2020	Cerebral Amyloid Angiopathy: A Clinico-Radiological Study from South India	NA	NA	NA	NA	NA
Visual	2015	Total MRI load of cerebral small vessel disease and cognitive ability in older people	NA	NA	NA	NA	NA
Visual	2014	Stroke subtype, vascular risk factors, and total MRI brain small-vessel disease burden	NA	NA	NA	NA	NA
Visual	2008	Behavioural and psychological symptoms are not related to white matter hyperintensities and medial temporal lobeatrophy in alzheimer's disease	NA	NA	NA	NA	NA
Visual	2009	Progression of mild cognitive impairment to dementia contribution of cerebrovascular disease compared with medial temporal lobe atrophy	NA	NA	NA	NA	NA
Visual	2003	Brain white matter lesions detected by magnetic resosnance imaging are associated with balance and gait speed	NA	NA	NA	NA	NA
Visual	2019	Juxtacortical lesions are associated with seizures in cerebral small vessel disease	NA	NA	NA	NA	NA
Visual	2017	Cerebral small vessel disease burden is associated with motor performance of lower and upper extremities in community-dwelling populations	NA	NA	NA	NA	NA
Visual	2016	White matter hyperintensities in relation to cognition in HIV-infected men with sustained suppressed viral load on combination antiretroviral therapy	NA	NA	NA	NA	NA
Visual	2018	Telomere Length and Magnetic Resonance Imaging Findings of Vascular Brain Injury and Central Brain Atrophy	NA	NA	NA	NA	NA
Visual	2020	Urinary arsenic and cadmium associations with findings from cranial MRI in American Indians: Data from the strong heart study	NA	NA	NA	NA	NA
Visual	2013	White matter hyperintensities, executive function and global cognitive performance in vascular mild cognitive impairment	NA	NA	NA	NA	NA
Visual	2018	Bullseye's representation of cerebral white matter hyperintensities	NA	NA	NA	NA	NA
Visual	2011	Lacunar infarction with leukoaraiosis may aggravate cognitive dysfunction	NA	NA	NA	NA	NA
Visual	2019	Hypermethylation of ERa-A gene and high serum homocysteine level are correlated with cognitive impairment in white matter hyperintensity patients	NA	NA	NA	NA	NA
Visual	2014	The burden of white matter hyperintensities is a predictor of progressive mild cognitive impairment in patients with Parkinson's disease	NA	NA	NA	NA	NA
Visual	2015	Significance of Parenchymal Brain Damage in Patients with Critical Illness	NA	NA	NA	NA	NA
Visual	2003	Strategic involvement of cholinergic pathways and executive dysfunction: Does location of white matter signal hyperintensities matter?	NA	NA	NA	NA	NA
Visual	2008	Novel augmentation therapy with cilostazol for the geriatric major depressive disorder patient with deep white matter hyperintensities on T 2-weighted brain MRI: A case report	NA	NA	NA	NA	NA
Visual	2008	Increased rates of white matter hyperintensities in late-onset bipolar disorder	NA	NA	NA	NA	NA
Visual	2021	Relevance of cerebral small vessel disease load scores in first-ever lacunar infarction	NA	NA	NA	NA	NA
Visual	2013	Location of infarcts and apathy in ischemic stroke	NA	NA	NA	NA	NA
Visual	2002	Progression of corpus callosum atrophy in Alzheimer disease	NA	NA	NA	NA	NA
Visual	2010	Relationship between baseline white-matter changes and development of late-life depressive symptoms: 3-year results from the LADIS study	NA	NA	NA	NA	NA
Visual	2019	Periventricular White Matter Lesions Influence Gait Functions in Parkinson's Disease	NA	NA	NA	NA	NA
Visual	2014	Impact of combined medial temporal atrophy and white matter lesions on the cognitive and emotional functions in Alzheimer's disease patients	NA	NA	NA	NA	NA
Visual	2016	Age-dependent cognitive and affective differences in Alzheimer's and Parkinson's diseases in relation to MRI findings	NA	NA	NA	NA	NA
Visual	2004	Everyday functioning in relation to cognitive functioning and neuroimaging in community-dwelling hispanic and Non-Hispanic older adults	NA	NA	NA	NA	NA
Visual	2001	The coagulation-fibrinolysis system in patients with leukoaraiosis and binswanger disease	NA	NA	NA	NA	NA
Visual	2020	Cerebral white matter Hyperintensities in HIV–positive patients	NA	NA	NA	NA	NA
Visual	2019	Brain biomarkers and cognition across adulthood	NA	NA	NA	NA	NA
Visual	2019	MRI Clinical ratings and cognitive function in a cross-sectional population study of dementia: The cache county memory study	NA	NA	NA	NA	NA
Visual	2010	Hyperhomocysteinemia in Alzheimer dementia patients and cognitive decline after 6 months follow-up period	NA	NA	NA	NA	NA
Visual	2021	Periventricular white matter hyperintensity in males is associated with post-stroke depression onset at 3 months	NA	NA	NA	NA	NA
Visual	2014	Multimodal MRI markers support a model of small vessel ischemia for depressive symptoms in very old adults	NA	NA	NA	NA	NA
Visual	2001	Normal pressure hydrocephalus: Vascular white matter changes on MR images must not exclude patients from shunt surgery	NA	NA	NA	NA	NA
Visual	2017	Development and validation of a priori risk model for extensive white matter lesions in people age 65 years or older: The Dijon MRI study	NA	NA	NA	NA	NA
Visual	2018	Cognitive performance in young and middle-aged adults with migraine: Investigating the correlation with white matter hyperintensities and psychological symptoms	NA	NA	NA	NA	NA
Visual	2015	Carotid arterial hemodynamic in ischemic levkoaraiosis suggests hypoperfusion mechanism	NA	NA	NA	NA	NA
Visual	2014	Functioning of long-term survivors of first-ever intracerebral hemorrhage	NA	NA	NA	NA	NA
Visual	2020	Correlations between the monocyte to high-density lipoprotein cholesterol ratio and white matter hyperintensities in migraine	NA	NA	NA	NA	NA
Visual	2020	Associations of Radiographic Cerebral Small Vessel Disease with Acute Intracerebral Hemorrhage Volume, Hematoma Expansion, and Intraventricular Hemorrhage	NA	NA	NA	NA	NA
Visual	2019	Impact of cerebral small vessel disease on functional recovery after intracerebral hemorrhage	NA	NA	NA	NA	NA
Visual	2017	Metric to quantify white matter damage on brain magnetic resonance images	NA	NA	NA	NA	NA
Visual	2015	Rationale, design and methodology of the image analysis protocol for studies of patients with cerebral small vessel disease and mild stroke	NA	NA	NA	NA	NA
Visual	2007	Magnetic resonance imaging predictors of cognition in mild cognitive impairment	NA	NA	NA	NA	NA
Visual	2009	White matter hyperintensities and medial temporal lobe atrophy in clinical subtypes of mild cognitive impairment: The DESCRIPA study	NA	NA	NA	NA	NA
Visual	2005	Neuropsychological correlates of MRI measures in the continuum of cognitive decline at old age	NA	NA	NA	NA	NA
Visual	2005	Small vessel disease and general cognitive function in nondisabled elderly: The LADIS study	NA	NA	NA	NA	NA
Visual	2020	Patterns and characteristics of cognitive functioning in older patients approaching end stage kidney disease, the COPE-study	NA	NA	NA	NA	NA
Visual	2019	Structural white matter networks in myotonic dystrophy type 1	NA	NA	NA	NA	NA
Visual	2016	Plasma tPA-Activity and progression of cerebral white matter hyperintensities in lacunar stroke patients	NA	NA	NA	NA	NA
Visual	2016	Early Magnetic Resonance Imaging and Cognitive Markers of Hereditary Cerebral Amyloid Angiopathy	NA	NA	NA	NA	NA
Visual	2006	Impact of white matter hyperintensities scoring method on correlations with clinical data: The LADIS study	NA	NA	NA	NA	NA
Visual	2008	Periventricular white matter hyperintensities increase the likelihood of progression from amnestic mild cognitive impairment to dementia	NA	NA	NA	NA	NA
Visual	2011	Hyperintensities on T2-weighted images in the basal ganglia of patients with major depression: Cerebral perfusion and clinical implications	NA	NA	NA	NA	NA
Visual	2020	White Matter Hyperintensities Predict Response to Language Treatment in Poststroke Aphasia	NA	NA	NA	NA	NA
Visual	2002	Diagnostic value of high signal abnormalities on T2 weighted MRI in the differentiation of Alzheimer's, frontotemporal and vascular dementias	NA	NA	NA	NA	NA
Visual	2020	Brain hyperintensities in magnetic resonance imaging of patients with mild acute focal neurology	NA	NA	NA	NA	NA
Visual	2015	Multiethnic Genome-Wide Association Study of Cerebral White Matter Hyperintensities on MRI	NA	NA	NA	NA	NA
Visual	2016	The impact of MRI combined with visual rating scales on the clinical diagnosis of dementia: a prospective study	NA	NA	NA	NA	NA
Visual	2018	Occurrence of Impaired Physical Performance in Memory Clinic Patients with Cerebral Small Vessel Disease	NA	NA	NA	NA	NA
Visual	2008	Cognitive function correlates with frontal white matter apparent diffusion coefficients in patients with leukoaraiosis	NA	NA	NA	NA	NA
Visual	2011	Motor dysfunction correlates with frontal white matter ischemic changes in patients with leukoaraiosis	NA	NA	NA	NA	NA
Visual	2016	Microalbuminuria and the Combination of MRI Markers of Cerebral Small Vessel Disease	NA	NA	NA	NA	NA
Visual	2019	Small vessel disease in patients with subarachnoid hemorrhage: Prevalence and associations with vasospasm occurrence, severity and clinical outcomes	NA	NA	NA	NA	NA
Visual	2015	Executive dysfunction assessed by Clock-Drawing Test in older non-demented subjects with metabolic syndrome is not mediated by white matter lesions	NA	NA	NA	NA	NA
Visual	2007	Lacunar lesions are independently associated with disability and cognitive impairment in CADASIL	NA	NA	NA	NA	NA
Visual	2006	Blood pressure and haemoglobin A1c are associated with microhaemorrhage in CADASIL: A two-centre cohort study	NA	NA	NA	NA	NA
Visual	2015	Neurological manifestations in parry-romberg syndrome: 2 case reports	NA	NA	NA	NA	NA
Visual	2017	Posterior versus Anterior Circulation Stroke in Young Adults: A Comparative Study of Stroke Aetiologies and Risk Factors in Stroke among Young Fabry Patients (sifap1)	NA	NA	NA	NA	NA
Visual	2018	Clinical and molecular characterization and response to acitretin in three families with Sjögren-Larsson syndrome	NA	NA	NA	NA	NA
Visual	2013	Reversibility of brain morphology after shunt operations and preoperative clinical symptoms in patients with idiopathic normal pressure hydrocephalus	NA	NA	NA	NA	NA
Visual	2016	Longitudinal course of mild parkinsonian signs in elderly people: A population-based study in Japan	NA	NA	NA	NA	NA
Visual	2019	White matter hyperintensities in young individuals with bipolar disorder or at high genetic risk	NA	NA	NA	NA	NA
Visual	2016	Clinical correlates of leukoaraiosis: A study of 175 patients	NA	NA	NA	NA	NA
Visual	2021	Transient Cognitive Impairment and White Matter Hyperintensities in Severely Depressed Older Patients Treated With Electroconvulsive Therapy	NA	NA	NA	NA	NA
Visual	2015	Quantitative T2, T2*, and T2? MR imaging in patients with ischemic leukoaraiosis might detect microstructural changes and cortical hypoxia	NA	NA	NA	NA	NA
Visual	2019	Exploring the association between Cerebral small-vessel diseases and motor symptoms in Parkinson's disease	NA	NA	NA	NA	NA
Visual	2020	Differential influence of location-specific white-matter hyperintensities on attention subdomains measured using the attention network test	NA	NA	NA	NA	NA
Visual	2019	Progression of White Matter Injury After Intracerebral Hemorrhage: A Magnetic Resonance Imaging Study	NA	NA	NA	NA	NA
Visual	2020	Impaired cerebral hemodynamics in late-onset depression: Computed tomography angiography, computed tomography perfusion, and magnetic resonance imaging evaluation	NA	NA	NA	NA	NA
Visual	2021	Prevalence and Associated Factors of Frailty in Elderly Hospitalized Patients with White Matter Hyperintensity	NA	NA	NA	NA	NA
Visual	2018	The Study of White Matter Hyperintensity (WMH) and Factors Related to Geriatric Late-Onset Depression	NA	NA	NA	NA	NA
Visual	2011	White matter hyperintensities and changes in white matter integrity in patients with Alzheimer's disease	NA	NA	NA	NA	NA
Visual	2020	Association between red blood cell distribution width and white matter hyperintensities: A large-scale cross-sectional study	NA	NA	NA	NA	NA
Visual	2016	Cerebral Small Vessel Disease and Motoric Cognitive Risk Syndrome: Results from the Kerala-Einstein Study	NA	NA	NA	NA	NA
Visual	2014	Do cardiovascular risk factors explain the link between white matter hyperintensities and brain volumes in old age? A population-based study	NA	NA	NA	NA	NA
Visual	2018	MRI load of cerebral microvascular lesions and neurodegeneration, cognitive decline, and dementia	NA	NA	NA	NA	NA
Visual	2019	Enlarged perivascular spaces and cerebral small vessel disease in spontaneous intracerebral hemorrhage patients	NA	NA	NA	NA	NA
Visual	2020	Correlation between White Matter Hyperintensities Related Gray Matter Volume and Cognition in Cerebral Small Vessel Disease	NA	NA	NA	NA	NA
Visual	2020	Association between advanced interatrial block and small vessel diseases in the brain	NA	NA	NA	NA	NA
Visual	2013	Blood-brain barrier permeability and long-term clinical and imaging outcomes in cerebral small vessel disease	NA	NA	NA	NA	NA
Visual	2004	White matter hyperintensities and rating scales - Observer reliability varies with lesion load	NA	NA	NA	NA	NA
Visual	2015	Association between brain imaging signs, early and late outcomes, and response to intravenous alteplase after acute ischaemic stroke in the third international stroke trial (IST-3): Secondary analysis of a randomised controlled trial	NA	NA	NA	NA	NA
Visual	2021	Do imaging markers of cerebral small vessel disease predict hematoma volume and outcome in acute intracerebral hemorrhage?	NA	NA	NA	NA	NA
Visual	2014	Association of the ASCO classification with the executive function subscores of the montreal cognitive assessment in patients with postischemic stroke	NA	NA	NA	NA	NA
Visual	2010	Use of calcium channel blockers is associated with better cognitive performance in older hypertensive patients with subjective memory complaints	NA	NA	NA	NA	NA
Visual	2014	Validation of the montreal cognitive assessment versus mini-mental state examination against hypertension and hypertensive arteriopathy after transient ischemic attack or minor stroke	NA	NA	NA	NA	NA
Visual	2012	Increased cerebral arterial pulsatility in patients with leukoaraiosis: Arterial stiffness enhances transmission of aortic pulsatility	NA	NA	NA	NA	NA
Visual	2014	The relationship between cerebral white matter hyperintensities and lower urinary tract function in a population based, geriatric cohort	NA	NA	NA	NA	NA
Visual	2017	Association between Fibrinogen and Leukoaraiosis in Patients with Ischemic Stroke and Atrial Fibrillation	NA	NA	NA	NA	NA
Visual	2017	Association between leukoaraiosis and hemorrhagic transformation after cardioembolic stroke due to atrial fibrillation and/or rheumatic heart disease	NA	NA	NA	NA	NA
Visual	2019	A Non-linear Association between Total Small Vessel Disease Score and Hemorrhagic Transformation after Ischemic Stroke with Atrial Fibrillation and/or Rheumatic Heart Disease	NA	NA	NA	NA	NA
Visual	2019	White matter hyperintensities and prognosis of patients with acute cerebral infarction treated by intravenous thrombolysis with alteplasejan analysis of influencing factors	NA	NA	NA	NA	NA
Visual	2019	Neuroimaging findings in midlife and risk of late-life dementia over 20 years of follow-up	NA	NA	NA	NA	NA
Visual	2001	A prospective study of cerebral white matter abnormalities in older people with gait dysfunction	NA	NA	NA	NA	NA
Visual	2016	CHA2DS2-Vasc score, age and body mass index as the main risk factors of hyperintense brain lesions in asymptomatic patients with paroxysmal non-valvular atrial fibrillation	NA	NA	NA	NA	NA
Visual	2008	Baseline differences between vascular cognitive impairment no dementia reverters and non-reverters	NA	NA	NA	NA	NA
Visual	2015	Small brain lesions and incident stroke and mortality: A cohort study	NA	NA	NA	NA	NA
Visual	2016	Cerebral small vessel disease burden is increased in systemic lupus erythematosus	NA	NA	NA	NA	NA
Visual	2019	Medial Temporal Atrophy in Amyloid-Negative Amnestic Type Dementia Is Associated with High Cerebral White Matter Hyperintensity	NA	NA	NA	NA	NA
Visual	2018	Leukoaraiosis is independently associated with naming outcome in poststroke aphasia	NA	NA	NA	NA	NA
Visual	2002	Brain structure and cognition in a community sample of elderly Latinos	NA	NA	NA	NA	NA
Visual	2021	The associations of increased cerebral small vessel disease with cognitive impairment in neurosyphilis presenting with ischemic stroke	NA	NA	NA	NA	NA
Visual	2021	Cognitive function and white matter lesions in medication-overuse headache	NA	NA	NA	NA	NA
Visual	2018	Association of white matter hyperintensities with migraine features and prognosis	NA	NA	NA	NA	NA
Visual	2019	Risk factors for aphasia in cerebral small vessel diseases	NA	NA	NA	NA	NA
Visual	2021	Cerebral Small Vessel Disease Load Predicts Functional Outcome and Stroke Recurrence After Intracerebral Hemorrhage: A Median Follow-Up of 5 Years	NA	NA	NA	NA	NA
Visual	2021	The predictive values of different small vessel disease scores on clinical outcomes in mild ICH patients	NA	NA	NA	NA	NA
Visual	2017	Cerebral microbleeds and neuropsychiatric symptoms in an elderly Asian cohort	NA	NA	NA	NA	NA
Visual	2018	Progression of white matter hyperintensities contributes to lacunar infarction	NA	NA	NA	NA	NA
Visual	2015	Association of magnetic resonance imaging markers of cerebrovascular disease burden and cognition	NA	NA	NA	NA	NA
Visual	2020	The association of white matter hyperintensities with stroke outcomes and antiplatelet therapy in minor stroke patients	NA	NA	NA	NA	NA
Visual	2014	Topography and associations of perivascular spaces in healthy adults: the Kashima scan study	NA	NA	NA	NA	NA
Visual	2019	Modified Visual Magnetic Resonance Rating Scale for Evaluation of Patients with Forgetfulness	NA	NA	NA	NA	NA
Visual	2012	Periventricular and deep white matter leukoaraiosis have a closer association with cerebral microbleeds than age	NA	NA	NA	NA	NA
Visual	2005	Age-related signal intensity changes in the corpus callosum: Assessment with three orthogonal FLAIR images	NA	NA	NA	NA	NA
Visual	2015	Association of cerebral white matter lesions with cognitive function and mood in Japanese elderly people: A population-based study	NA	NA	NA	NA	NA
Visual	2018	Leukoaraiosis and risk of intracranial hemorrhage and outcome after stroke thrombolysis	NA	NA	NA	NA	NA
Visual	2002	Analysis of cerebral blood flow of subcortical vascular dementia with single photon emission computed tomography: adaptation of statistical parametric mapping	NA	NA	NA	NA	NA
Visual	2016	Dilated Virchow-Robin Spaces in First-Ever Lacunar Stroke Patients: Topography and Clinical Correlations	NA	NA	NA	NA	NA
Visual	2016	Infarct size may distinguish the pathogenesis of lacunar infarction of the middle cerebral artery territory	NA	NA	NA	NA	NA
Visual	2015	Quantitative assessment and correlation analysis of cerebral microbleed distribution and Leukoaraiosis in stroke outpatients	NA	NA	NA	NA	NA
Visual	2018	Twenty-four-hour ambulatory blood pressure variability is associated with total magnetic resonance imaging burden of cerebral small-vessel disease	NA	NA	NA	NA	NA
Visual	2014	Dilated perivascular spaces in small-vessel disease: A study in CADASIL	NA	NA	NA	NA	NA
Visual	2014	Incidence of cerebral microbleeds in preclinical Alzheimer disease	NA	NA	NA	NA	NA
Visual	2019	Completeness of circle of Willis and white matter hyperintensities in patients with severe internal carotid artery stenosis	NA	NA	NA	NA	NA
Visual	2019	White-matter hyperintensities and lacunar infarcts are associated with an increased risk of Alzheimer’s disease in the elderly in China	NA	NA	NA	NA	NA
Visual	2007	Comparison of the Alzheimer's disease assessment scale cognitive subscale and the vascular dementia assessment scale in differentiating elderly individuals with different degrees of white matter changes: The ladis study	NA	NA	NA	NA	NA
Visual	2009	Low levels of plasma soluble receptor for advanced glycation end products are associated with severe leukoaraiosis in acute stroke patients	NA	NA	NA	NA	NA
Visual	2018	Correlation between Fibrinogen and White Matter Hyperintensities among Nondiabetic Individuals with Noncardiogenic Ischemic Stroke	NA	NA	NA	NA	NA
Visual	2021	Gut-Derived Metabolite Phenylacetylglutamine and White Matter Hyperintensities in Patients With Acute Ischemic Stroke	NA	NA	NA	NA	NA
Visual	2018	Age and recurrent stroke are related to the severity of white matter hyperintensities in lacunar infarction patients with diabetes	NA	NA	NA	NA	NA
Visual	2017	Disconnections of cortico-subcortical pathways related to cognitive impairment in patients with leukoaraiosis: A preliminary diffusion tensor imaging study	NA	NA	NA	NA	NA
Visual	2006	Magnetic resonance imaging of the brain in patients with pseudoexfoliation syndrome and glaucoma	NA	NA	NA	NA	NA
Visual	2020	Severity of white matter hyperintensities: Lesion patterns, cognition, and microstructural changes	NA	NA	NA	NA	NA
Visual	2016	Cerebral Microbleeds and Cortical Superficial Siderosis in Patients Presenting with Minor Cerebrovascular Events	NA	NA	NA	NA	NA
Visual	2014	Risk factors of dilated Virchow-Robin Spaces are different in various brain regions	NA	NA	NA	NA	NA
Visual	2014	Distal single subcortical infarction had a better clinical outcome compared with proximal single subcortical infarction	NA	NA	NA	NA	NA
Visual	2014	Factors associated with severity of leukoaraiosis in first-ever lacunar stroke and atherosclerotic ischemic stroke patients	NA	NA	NA	NA	NA
Visual	2018	Effects of sartans and low-dose statins on cerebral white matter hyperintensities and cognitive function in older patients with hypertension: a randomized, double-blind and placebo-controlled clinical trial	NA	NA	NA	NA	NA
Visual	2019	Association of Circadian Rhythm of Blood Pressure and Cerebral Small Vessel Disease in Community-Based Elderly Population	NA	NA	NA	NA	NA
Visual	2020	GJA1 Gene Polymorphisms and Topographic Distribution of Cranial MRI Lesions in Cerebral Small Vessel Disease	NA	NA	NA	NA	NA
Visual	2021	Evaluation of the Cognitive Performance of Hypertensive Patients with Silent Cerebrovascular Lesions	NA	NA	NA	NA	NA
Visual	2017	White matter lesion burden in migraine with aura may be associated with reduced cerebral blood flow	NA	NA	NA	NA	NA
Visual	2020	Clinical and Diffusion Tensor Imaging to Evaluate Falls, Balance and Gait Dysfunction in Leukoaraiosis: an Observational, Prospective Cohort Study	NA	NA	NA	NA	NA
Visual	2016	Brain atrophy correlates with severe enlarged perivascular spaces in basal ganglia among lacunar stroke patients	NA	NA	NA	NA	NA
Visual	2016	Relationship between white matter hyperintensities penumbra and cavity formation	NA	NA	NA	NA	NA
Visual	2015	Spatial relationship between acute lacunar infarction and white matter hyperintensities	NA	NA	NA	NA	NA
Visual	2020	White matter hyperintensities: a marker for apathy in Parkinson’s disease without dementia?	NA	NA	NA	NA	NA
Visual	2017	Leukoaraiosis is associated with worse short-term functional and cognitive recovery after minor stroke	NA	NA	NA	NA	NA
Visual	2021	Diagnosis and Assessment of Apathy in Elderly Chinese Patients With Cerebral Small Vessel Disease	NA	NA	NA	NA	NA
Visual	2016	Clinical study on the value of combining neuropsychological tests with auditory event-related potential P300 for cognitive assessment in elderly patients with cerebral small vessel disease	NA	NA	NA	NA	NA
Visual	2019	Volume of white matter hyperintensities increases with blood pressure in patients with hypertension	NA	NA	NA	NA	NA
Visual	2017	Malnutrition-inflammation is a risk factor for cerebral small vessel diseases and cognitive decline in peritoneal dialysis patients: A cross-sectional observational study	NA	NA	NA	NA	NA
Visual	2016	Association between Leukoaraiosis and Poor Outcome is not due to Reperfusion Inefficiency after Intravenous Thrombolysis	NA	NA	NA	NA	NA
Visual	2019	Efficacy of remote ischemic conditioning on improving WMHs and cognition in very elderly patients with intracranial atherosclerotic stenosis	NA	NA	NA	NA	NA
Visual	2020	Cerebral small vessel disease, risk factors, and cognition in tenants of precarious housing	NA	NA	NA	NA	NA
Visual	2018	Atherosclerosis might be responsible for branch artery disease: Evidence from white matter hyperintensity burden in acute isolated pontine infarction	NA	NA	NA	NA	NA
Visual	2020	White Matter Hyperintensity, Immediate Antihypertensive Treatment, and Functional Outcome after Acute Ischemic Stroke	NA	NA	NA	NA	NA
Visual	2018	Prevalence of white matter hyperintensities increases with age	NA	NA	NA	NA	NA
Visual	2020	Orthostatic hypotension as a risk factor for longitudinal deterioration of cognitive function in the elderly	NA	NA	NA	NA	NA
Visual	2016	Kidney function is associated with severity of white matter hyperintensity in patients with acute ischemic stroke/TIA	NA	NA	NA	NA	NA
Visual	2019	Risk of recurrent stroke by Fazekas category and relationship with intensive blood pressure reduction: a secondary analysis of the SPS-3 trial	NA	NA	NA	NA	NA
Visual	2017	Aortic hemodynamics and white matter hyperintensities in normotensive postmenopausal women	NA	NA	NA	NA	NA
Visual	2009	The structural and functional consequences of diurnal variations in blood pressure in treated patients with hypertensive cerebrovascular disease	NA	NA	NA	NA	NA
Visual	2017	Small vessel disease burden in cerebral amyloid angiopathy without symptomatic hemorrhage	NA	NA	NA	NA	NA
Visual	2016	Identification of additional risk loci for stroke and small vessel disease: a meta-analysis of genome-wide association studies	NA	NA	NA	NA	NA
Visual	2016	Impact of smoking on neurodegeneration and cerebrovascular disease markers in cognitively normal men	NA	NA	NA	NA	NA
Visual	2020	Cortical thickness, white matter hyperintensities, and cognition after stroke	NA	NA	NA	NA	NA
Visual	2014	Microbleeds in late-life depression: Comparison of early- and late-onset depression	NA	NA	NA	NA	NA
Visual	2021	Individual markers of cerebral small vessel disease and domain-specific quality of life deficits	NA	NA	NA	NA	NA
Visual	2011	Genome-wide association studies of cerebral white matter lesion burden: the CHARGE consortium	NA	NA	NA	NA	NA
Visual	2016	Migraine with aura and risk of silent brain infarcts and white matter hyperintensities: An MRI study	NA	NA	NA	NA	NA
Visual	2021	Prediction of Subtle Cognitive Decline in Normal Aging: Added Value of Quantitative MRI and PET Imaging	NA	NA	NA	NA	NA
Visual	2015	Reduced binding of Pittsburgh Compound-B in areas of white matter hyperintensities	NA	NA	NA	NA	NA
Visual	2020	Assessing the effectiveness of statin therapy for alleviating cerebral small vessel disease progression in people ?75?years of age	NA	NA	NA	NA	NA
Visual	2003	Leukoaraiosis More Than Dementia Is a Predictor of Stroke Recurrence	NA	NA	NA	NA	NA
Visual	2013	White Matter Hyperintensities in Parkinson's Disease: Do They Explain the Disparity between the Postural Instability Gait Difficulty and Tremor Dominant Subtypes?	NA	NA	NA	NA	NA
Visual	2019	Prevalence and clinical relevance of diffusion-weighted imaging lesions: The Rotterdam study	NA	NA	NA	NA	NA
Visual		Hippocampal volumes, proton magnetic resonance spectroscopy metabolites, and cerebrovascular disease in mild cognitive impairment subtypes	NA	NA	NA	NA	NA
Visual	2015	Clinical effect of white matter network disruption related to amyloid and small vessel disease	NA	NA	NA	NA	NA
Visual	2015	Effects of amyloid and small vessel disease on white matter network disruption	NA	NA	NA	NA	NA
Visual	2013	The effects of small vessel disease and amyloid burden on neuropsychiatric symptoms: A study among patients with subcortical vascular cognitive impairments	NA	NA	NA	NA	NA
Visual	2013	Effects of APOE ?4 on brain amyloid, lacunar infarcts, and white matter lesions: Astudy among patients with subcortical vascular cognitive impairment	NA	NA	NA	NA	NA
Visual	2018	Vascular Effects on Depressive Symptoms in Cognitive Impairment	NA	NA	NA	NA	NA
Visual	2017	A structural MRI study of cholinergic pathways and cognition in multiple sclerosis	NA	NA	NA	NA	NA
Visual	2019	Automatically computed rating scales from MRI for patients with cognitive disorders	NA	NA	NA	NA	NA
Visual	2018	Multimodal neuroimaging study of cerebrovascular disease, amyloid deposition, and neurodegeneration in Alzheimer's disease progression	NA	NA	NA	NA	NA
Visual	2019	Retinal image analytics detects white matter hyperintensities in healthy adults	NA	NA	NA	NA	NA
Visual	2008	Misclassified tissue volumes in Alzheimer disease patients with white matter hyperintensities: Importance of lesion segmentation procedures for volumetric analysis	NA	NA	NA	NA	NA
Visual	2013	Automated white matter total lesion volume segmentation in diabetes	NA	NA	NA	NA	NA
Visual	2021	Investigation of hypertensive arteriopathy-related and cerebral amyloid angiopathy-related small vessel disease scores in patients from a memory clinic: A prospective single-centre study	NA	NA	NA	NA	NA
Visual	2012	Predictors for cognitive decline in patients with confluent white matter hyperintensities	NA	NA	NA	NA	NA
Visual	2020	Relationship between Step Counts and Cerebral Small Vessel Disease in Japanese Men	NA	NA	NA	NA	NA
Visual	2017	Influence of small vessel disease and microstructural integrity on neurocognitive functioning in older individuals: The DANTE study Leiden	NA	NA	NA	NA	NA
Visual	2021	Increased risk for cerebral small vessel disease is associated with quantitative susceptibility mapping in HIV infected and uninfected individuals	NA	NA	NA	NA	NA
Visual	2020	High triglyceride-glucose index is associated with subclinical cerebral small vessel disease in a healthy population: A cross-sectional study	NA	NA	NA	NA	NA
Visual	2021	Elevated circulating microparticle subpopulations in incidental cerebral white matter hyperintensities: A multimodal study	NA	NA	NA	NA	NA
Visual	2021	Lower Cerebrovascular Reactivity Contributed to White Matter Hyperintensity-Related Cognitive Impairment: A Resting-State Functional MRI Study	NA	NA	NA	NA	NA
Visual	2020	The Asymmetry of White Matter Hyperintensity Burden Between Hemispheres Is Associated With Intracranial Atherosclerotic Plaque Enhancement Grade	NA	NA	NA	NA	NA
Visual	2014	A new classification system for ischemia using a combination of deep and periventricular white matter hyperintensities	NA	NA	NA	NA	NA
Visual	2014	Effects of cerebrovascular disease and amyloid beta burden on cognition in subjects with subcortical vascular cognitive impairment	NA	NA	NA	NA	NA
Visual	2019	Myelin loss in white matter hyperintensities and normal-appearing white matter of cognitively impaired patients: a quantitative synthetic magnetic resonance imaging study	NA	NA	NA	NA	NA
Visual	2013	Brain metastatic volume and white matter lesions in advanced cancer patients	NA	NA	NA	NA	NA
Visual	2014	Inverse spatial distribution of brain metastases and white matter hyperintensities in advanced lung and non-lung cancer patients	NA	NA	NA	NA	NA
Visual	2005	Relationship of white matter hyperintensities to cerebrospinal fluid glucose polyol pathway metabolites - A pilot study in treatment-resistant affective disorder patients	NA	NA	NA	NA	NA
Visual	2019	The impact of white matter hyperintensities on the structural connectome in late-life depression: Relationship to executive functions	NA	NA	NA	NA	NA
Visual	2020	Influence of Striatal Dopamine, Cerebral Small Vessel Disease, and Other Risk Factors on Age-Related Parkinsonian Motor Signs	NA	NA	NA	NA	NA
Visual	2005	Familial hypercholesterolemia patients treated with statins at no increased risk for intracranial vascular lesions despite increased cholesterol burden and extracranial atherosclerosis	NA	NA	NA	NA	NA
Visual	2014	Metabolic syndrome, prediabetes, and brain abnormalities onmri in patients with manifest arterial disease: The smart-mr study	NA	NA	NA	NA	NA
Visual	2008	Automated and visual scoring methods of cerebral white matter hyperintensities: Relation with age and cognitive function	NA	NA	NA	NA	NA
Visual	2019	Midlife Insulin Resistance as a Predictor for Late-Life Cognitive Function and Cerebrovascular Lesions	NA	NA	NA	NA	NA
Visual	2006	Measuring longitudinal white matter changes: Comparison of a visual rating scale with a volumetric measurement	NA	NA	NA	NA	NA
Visual	2017	Nonlinear temporal dynamics of cerebral small vessel disease	NA	NA	NA	NA	NA
Visual	2009	Albuminuria, Cognitive Functioning, and White Matter Hyperintensities in Homebound Elders	NA	NA	NA	NA	NA
Visual	2017	Simultaneous investigation of microvasculature and parenchyma in cerebral small vessel disease using intravoxel incoherent motion imaging	NA	NA	NA	NA	NA
Visual	2018	Dementia incidence and predictors in cerebral amyloid angiopathy patients without intracerebral hemorrhage	NA	NA	NA	NA	NA
Visual	2014	Prestroke Statins, Progression of White Matter Hyperintensities, and Cognitive Decline in Stroke Patients with Confluent White Matter Hyperintensities	NA	NA	NA	NA	NA
Visual	2020	Impaired Structural Network Properties Caused by White Matter Hyperintensity Related to Cognitive Decline	NA	NA	NA	NA	NA
Visual	2018	Factors associated with remote diffusion-weighted imaging lesions in spontaneous intracerebral hemorrhage	NA	NA	NA	NA	NA
Visual	2021	Disentangling the pathologies linking white matter hyperintensity and geriatric depressive symptoms in subjects with different degrees of vascular impairment	NA	NA	NA	NA	NA
Visual	2021	Intracranial vessel wall lesions on 7T MRI and MRI features of cerebral small vessel disease: The SMART-MR study	NA	NA	NA	NA	NA
Visual	2021	Abnormal Cerebral Blood Flow and Functional Connectivity Strength in Subjects With White Matter Hyperintensities	NA	NA	NA	NA	NA
Visual	2022	Abnormal Cerebrovascular Reactivity and Functional Connectivity Caused by White Matter Hyperintensity Contribute to Cognitive Decline	NA	NA	NA	NA	NA
Visual	2021	Altered brain activity mediates the relationship between white matter hyperintensity severity and cognition in older adults	NA	NA	NA	NA	NA
Visual	2021	Amide Proton Transfer MRI Could Be Used to Evaluate the Pathophysiological Status of White Matter Hyperintensities	NA	NA	NA	NA	NA
Visual	2021	Analysis of Risk Factors for Poor Short-Term Outcomes in Acute Cardioembolic Stroke Patients without Reperfusion Therapy	NA	NA	NA	NA	NA
Visual	2022	ASSOCIATION BETWEEN APOE-?4 CARRIER STATUS AND QUALITATIVE NEUROIMAGING CHARACTERISTICS IN OLDER ADULTS WITH MILD COGNITIVE IMPAIRMENT	NA	NA	NA	NA	NA
Visual	2021	Association between self-reported pain, cognition, and neuropathology in older adults admitted to an outpatient memory clinic—a cross-sectional study	NA	NA	NA	NA	NA
Visual	2021	Association between visceral fat and brain structural changes or cognitive function	NA	NA	NA	NA	NA
Visual	2022	Association of mid-life cerebral small vessel disease with diabetic retinopathy in type 2 diabetes in an Indian population	NA	NA	NA	NA	NA
Visual	2022	Association of Serum Neurofilament Light Chain Concentration and MRI Findings in Older Adults: The Cardiovascular Health Study	NA	NA	NA	NA	NA
Visual	2021	Association of total cerebral small vessel disease burden with the cavitation of recent small subcortical infarcts	NA	NA	NA	NA	NA
Visual	2021	Carotid Atherosclerotic Calcification Characteristics Relate to Post-stroke Cognitive Impairment	NA	NA	NA	NA	NA
Visual	2022	Cerebral Microbleeds Are Associated With Increased Brain Iron and Cognitive Impairment in Patients With Cerebral Small Vessel Disease: A Quantitative Susceptibility Mapping Study	NA	NA	NA	NA	NA
Visual	2021	Cerebral Small Vessel Disease Burden Related to Carotid Intraplaque Hemorrhage Serves as an Imaging Marker for Clinical Symptoms in Carotid Stenosis	NA	NA	NA	NA	NA
Visual	2021	Cerebrospinal Fluid Biomarkers, Brain Structural and Cognitive Performances Between Normotensive and Hypertensive Controlled, Uncontrolled and Untreated 70-Year-Old Adults	NA	NA	NA	NA	NA
Visual	2022	Cerebrovascular disease in suspected non-Alzheimer's pathophysiology and cognitive decline over time	NA	NA	NA	NA	NA
Visual	2021	Cerebrovascular disease, neurodegeneration, and clinical phenotype in dementia with Lewy bodies	NA	NA	NA	NA	NA
Visual	2022	Characteristics of Cortical Atrophy and White Matter Lesions Between Dementia With Lewy Bodies and Alzheimer's Disease: A Case-Control Study	NA	NA	NA	NA	NA
Visual	2022	Chronic Covert Brain Infarctions and White Matter Hyperintensities in Patients With Stroke, Transient Ischemic Attack, and Stroke Mimic	NA	NA	NA	NA	NA
Visual	2021	Clinical comorbidities correlated with a response to the cerebrospinal fluid tap test in idiopathic normal-pressure hydrocephalus	NA	NA	NA	NA	NA
Visual	2015	Clinically relevant depressive symptoms in young stroke patients - Results of the sifap1 study	NA	NA	NA	NA	NA
Visual	2011	Complexity of MRI white matter hyperintensity assessments in relation to cognition in aging and dementia from the Sunnybrook dementia study	NA	NA	NA	NA	NA
Visual	2022	Differences Between Anticoagulated Patients With Ischemic Stroke Versus Intracerebral Hemorrhage	NA	NA	NA	NA	NA
Visual	2021	Diffusion MRI harmonization enables joint-analysis of multicentre data of patients with cerebral small vessel disease	NA	NA	NA	NA	NA
Visual	2021	Diffusion Tensor Imaging Along the Perivascular Space Index in Different Stages of Parkinson’s Disease	NA	NA	NA	NA	NA
Visual	2022	Early Brain Volume Changes After Stroke: Subgroup Analysis From the AXIS-2 Trial	NA	NA	NA	NA	NA
Visual	2021	Early life predictors of late life cerebral small vessel disease in four prospective cohort studies	NA	NA	NA	NA	NA
Visual	2021	Effect of Cognitive Reserve on the Association of Vascular Brain Injury With Cognition: Analysis of the PURE and CAHHM Studies	NA	NA	NA	NA	NA
Visual	2021	Effects of cerebral small vessel disease on the outcomes in cryptogenic stroke with active cancer	NA	NA	NA	NA	NA
Visual	2022	Evaluation of clinical relevance and underlying pathology for hemodynamic compromise in acute small subcortical infarction using MRI-based neuroimaging markers	NA	NA	NA	NA	NA
Visual	2022	Factors associated with motor severity in vascular parkinsonism with normal dopamine transporter imaging	NA	NA	NA	NA	NA
Visual	2021	Factors associated with prolonged impairment of consciousness in adult patients admitted for seizures: A comprehensive single-center study	NA	NA	NA	NA	NA
Visual	2022	Gut Microbiota Composition Is Related to AD Pathology	NA	NA	NA	NA	NA
Visual	2021	Hemodynamic and structural brain measures in high and low sedentary older adults	NA	NA	NA	NA	NA
Visual	2021	Hyperintense posterior cerebral artery sign in patients with reversible cerebral vasoconstriction syndrome	NA	NA	NA	NA	NA
Visual	2021	Imaging Markers of Subcortical Vascular Dementia in Patients With Multiple-Lobar Cerebral Microbleeds	NA	NA	NA	NA	NA
Visual	2021	Impact of Encephalomalacia and White Matter Hyperintensities on ASPECTS in Patients With Acute Ischemic Stroke: Comparison of Automated- and Radiologist-Derived Scores	NA	NA	NA	NA	NA
Visual	2022	Impaired dynamic cerebral autoregulation is associated with the severity of neuroimaging features of cerebral small vessel disease	NA	NA	NA	NA	NA
Visual	2022	Impaired functional network properties contribute to white matter hyperintensity related cognitive decline in patients with cerebral small vessel disease	NA	NA	NA	NA	NA
Visual	2022	Incidental DWI Lesions in Patients with Recent Small Subcortical Infarctions	NA	NA	NA	NA	NA
Visual	2022	Increased Cerebral Small Vessel Disease Burden With Renal Dysfunction and Albuminuria in Patients Taking Antithrombotic Agents: The Bleeding With Antithrombotic Therapy 2	NA	NA	NA	NA	NA
Visual	2021	Increased Levels of Circulating Angiogenic Cells and Signaling Proteins in Older Adults With Cerebral Small Vessel Disease	NA	NA	NA	NA	NA
Visual	2021	Increased serum levels of cyclophilin a and matrix metalloproteinase-9 are associated with cognitive impairment in patients with obstructive sleep apnea	NA	NA	NA	NA	NA
Visual	2022	Influence of cerebral microbleeds on mechanical thrombectomy outcomes	NA	NA	NA	NA	NA
Visual	2021	Initial serum GM-CSF levels are associated with the severity of cerebral small vessel disease in microscopic polyangiitis patients	NA	NA	NA	NA	NA
Visual	2021	Intracerebral Hemorrhage in Cerebral Autosomal Dominant Arteriopathy With Subcortical Infarcts and Leukoencephalopathy: Prevalence, Clinical and Neuroimaging Features and Risk Factors	NA	NA	NA	NA	NA
Visual	2022	Late-life depression accentuates cognitive weaknesses in older adults with small vessel disease	NA	NA	NA	NA	NA
Visual	2021	Laterality of deep white matter hyperintensities correlates with basilar artery bending and vertebral artery dominance	NA	NA	NA	NA	NA
Visual	2021	Leukoaraiosis and Gray Matter Volume Alteration in Older Adults: The PROOF Study	NA	NA	NA	NA	NA
Visual	2022	Leukoaraiosis is associated with clinical symptom severity, poor neurological function prognosis and stroke recurrence in mild intracerebral hemorrhage: a prospective multi-center cohort study	NA	NA	NA	NA	NA
Visual	2022	Longitudinal white matter hyperintensity changes and cognitive decline in patients with minor stroke	NA	NA	NA	NA	NA
Visual	2022	Magnetic resonance imaging-based scores of small vessel diseases: Associations with intracerebral haemorrhage location	NA	NA	NA	NA	NA
Visual	2021	Obesity and race may explain differential burden of white matter hyperintensity load	NA	NA	NA	NA	NA
Visual	2021	Outer Retinal Layer Thickness Changes in White Matter Hyperintensity and Parkinson's Disease	NA	NA	NA	NA	NA
Visual	2022	Patterns and Predictors of Extra-Corporeal Membrane Oxygenation Related Cerebral Microbleeds	NA	NA	NA	NA	NA
Visual	2022	Phenotypes of Chronic Covert Brain Infarction in Patients With First-Ever Ischemic Stroke: A Cohort Study	NA	NA	NA	NA	NA
Visual	2021	Plasma osteoprotegerin levels are associated with the presence and burden of cerebral small vessel disease in patients with acute ischemic stroke	NA	NA	NA	NA	NA
Visual	2021	Positive Effects of Education on Cognitive Functioning Depend on Clinical Status and Neuropathological Severity	NA	NA	NA	NA	NA
Visual	2022	Presence of enlarged perivascular spaces is associated with reduced processing speed in asymptomatic, working-aged adults	NA	NA	NA	NA	NA
Visual	2021	Prevalence of cerebral small vessel disease in a Fabry disease cohort	NA	NA	NA	NA	NA
Visual	2021	Prior intracerebral hemorrhage and white matter hyperintensity burden on recurrent stroke risk	NA	NA	NA	NA	NA
Visual	2022	Progression of neuroimaging markers of cerebral small vessel disease in older adults: A 6-year follow-up study	NA	NA	NA	NA	NA
Visual	2022	Reduced Leukoaraiosis, Noncardiac Embolic Stroke Etiology, and Shorter Thrombus Length Indicate Good Leptomeningeal Collateral Flow in Embolic Large-Vessel Occlusion	NA	NA	NA	NA	NA
Visual	2021	Relation of a Socioeconomic Index with Cognitive Function and Neuroimaging in Hypertensive Individuals	NA	NA	NA	NA	NA
Visual	2021	Relationships between overactive bladder and cerebral white matter hyperintensity in outpatients at a memory clinic	NA	NA	NA	NA	NA
Visual	2021	Risk factors of cerebral microbleeds in young and middle-aged patients with hypertension	NA	NA	NA	NA	NA
Visual	2022	Role of White Matter Abnormalities in the Relationship Between Microbleed Burden and Cognitive Impairment in Cerebral Amyloid Angiopathy	NA	NA	NA	NA	NA
Visual	2022	Serum Cortisol Is Associated With Cerebral Small Vessel Disease-Related Brain Changes and Cognitive Impairment	NA	NA	NA	NA	NA
Visual	2021	Severity of Intracranial Large Artery Disease Correlates With Cerebral Small Vessel Disease	NA	NA	NA	NA	NA
Visual	2021	Sex and Cardiovascular Function in Relation to Vascular Brain Injury in Patients with Cognitive Complaints	NA	NA	NA	NA	NA
Visual	2022	Slowing: A Vascular Geriatric Syndrome?	NA	NA	NA	NA	NA
Visual	2021	Social Determinants of Health Attenuate the Relationship Between Race and Ethnicity and White Matter Hyperintensity Severity but not Microbleed Presence in Patients with Intracerebral Hemorrhage	NA	NA	NA	NA	NA
Visual	2022	Study on the Correlation Between Ischemic Leukoaraiosis and Cerebral Large Artery Stenosis Using the Stages of the Preinfarction Period Based on the Result of Computed Tomography Perfusion	NA	NA	NA	NA	NA
Visual	2022	sTWEAK is a leukoaraiosis biomarker associated with neurovascular angiopathy	NA	NA	NA	NA	NA
Visual	2019	The association of white matter hyperintensity and functional outcomes in minor stroke and TIA	NA	NA	NA	NA	NA
Visual	2021	The Relationship Between ADAMTS13 Activity and Overall Cerebral Small Vessel Disease Burden: A Cross-Sectional Study Based on CSVD	NA	NA	NA	NA	NA
Visual	2021	The Relationship between Renal Function and Imaging Markers and Total Burden of Cerebral Small Vessel Disease	NA	NA	NA	NA	NA
Visual	2022	The Value of Brain Structural Magnetic Resonance Imaging Combined with APOE - ? 4 Genotype in Early Diagnosis and Disease Progression of Senile Vascular Cognitive Impairment No Dementia	NA	NA	NA	NA	NA
Visual	2021	Total Cerebral Small Vessel Disease Burden on MRI Correlates With Cognitive Impairment in Outpatients With Amnestic Disorders	NA	NA	NA	NA	NA
Visual	2021	Total Cerebral Small Vessel Disease Burden on MRI Correlates With Medial Temporal Lobe Atrophy and Cognitive Performance in Patients of a Memory Clinic	NA	NA	NA	NA	NA
Visual	2021	Total cerebral small vessel disease score and all-cause mortality in older adults of Amerindian ancestry: The Atahualpa Project	NA	NA	NA	NA	NA
Visual	2022	Total magnetic resonance imaging of cerebral small vessel disease burden predicts dysphagia in patients with a single recent small subcortical infarct	NA	NA	NA	NA	NA
Visual	2021	Tracer kinetic assessment of blood–brain barrier leakage and blood volume in cerebral small vessel disease: Associations with disease burden and vascular risk factors	NA	NA	NA	NA	NA
Visual	2021	White Matter Hyperintensities and Cerebral Microbleeds in Ataxia-Telangiectasia	NA	NA	NA	NA	NA
Visual	2021	White Matter Hyperintensities as a Risk Factor for Ischemic Stroke in Patients With Systemic Lupus Erythematosus	NA	NA	NA	NA	NA
Implementation	2018	Why are only some subcortical ischemic lesions on diffusion magnetic resonance imaging associated with stroke symptoms in small vessel disease?	Manual	NA	NA	NA	NA
Implementation	2016	White Matter Integrity in High-Altitude Pilots Exposed to Hypobaria	2)Aging; Manual; Pilots	NA	NA	NA	NA
Implementation	2015	White matter integrity and depressive symptoms in cerebral small vessel disease: The RUN DMC study	Manual	NA	NA	NA	NA
Implementation	2021	White matter hyperintensity volume in pre-diabetes, diabetes and normoglycemia	Manual	NA	NA	NA	NA
Implementation	2003	White Matter Hyperintensity Progression and Late-Life Depression Outcomes	Manual	NA	NA	NA	NA
Implementation	2021	White Matter Hyperintensity Burden and Collateral Circulation in Large Vessel Occlusion Stroke	Manual	NA	NA	NA	NA
Implementation	2019	White Matter Hyperintensities in Alzheimer's Disease: A Lesion Probability Mapping Study	Manual	NA	NA	NA	NA
Implementation	2004	White matter hyperintensities are significantly associated with cortical atrophy in Alzheimer's disease	Manual	NA	NA	NA	NA
Implementation	2005	White matter hyperintensities are related to physical disability and poor motor function	Manual	NA	NA	NA	NA
Implementation	2014	White matter hyperintensities and hypobaric exposure	Manual	NA	NA	NA	NA
Implementation	2018	White matter hyperintensities and headache: A population-based imaging study (HUNT MRI)	Manual	NA	NA	NA	NA
Implementation	2019	White matter and hypoxic hypobaria in humans	2)Aging; Aging; Manual	NA	NA	NA	NA
Implementation	2009	White matter abnormalities and cognition in a community sample	Manual	NA	NA	NA	NA
Implementation	2022	Volumetric White Matter Hyperintensity Ranges Correspond to Fazekas Scores on Brain MRI	Manual	NA	NA	NA	NA
Implementation	2018	Volumetric Distribution of the White Matter Hyper-Intensities in Subject with Mild to Severe Carotid Artery Stenosis: Does the Side Play a Role?	Manual	NA	NA	NA	NA
Implementation	2017	Using DTI to assess white matter microstructure in cerebral small vessel disease (SVD) in multicentre studies	Manual	NA	NA	NA	NA
Implementation	2012	Trajectory of white matter hyperintensity burden preceding mild cognitive impairment	Manual	NA	NA	NA	NA
Implementation	2017	Tract-specific white matter hyperintensities disrupt neural network function in Alzheimer's disease	Manual	NA	NA	NA	NA
Implementation	2012	Total white matter hyperintensity volume in bipolar disorder patients and their healthy relatives	Manual	NA	NA	NA	NA
Implementation	2016	Therapeutically relevant structural and functional mechanisms triggered by physical and cognitive exercise	Manual	NA	NA	NA	NA
Implementation	2010	The impact of subcortical white matter disease on mood in euthymic older adults: A diffusion tensor imaging study	Manual	NA	NA	NA	NA
Implementation	2019	The effect of white matter hyperintensities on regional brain volumes and white matter microstructure, a population-based study in HUNT	Manual	NA	NA	NA	NA
Implementation	2008	The brain-derived neurotrophic factor val66met polymorphism and cerebral white matter hyperintensities in late-life depression	Manual	NA	NA	NA	NA
Implementation	2020	Subclinical cognitive and neuropsychiatric correlates and hippocampal volume features of brain white matter hyperintensity in healthy people	Manual	NA	NA	NA	NA
Implementation	2017	Structural MRI markers of brain aging early after ischemic stroke	Manual	NA	NA	NA	NA
Implementation	2019	Spatial Signature of White Matter Hyperintensities in Stroke Patients	Manual	NA	NA	NA	NA
Implementation	2015	Relationship between white matter hyperintensities, cortical thickness, and cognition	Manual	NA	NA	NA	NA
Implementation	2012	Relationship between Orthostatic Hypotension and White Matter Hyperintensity Load in Older Patients with Mild Dementia	Manual	NA	NA	NA	NA
Implementation	2019	Regional leukoaraiosis and cognition in non-demented older adults	Manual	NA	NA	NA	NA
Implementation	2007	Progression of white matter hyperintensities in elderly individuals over 3 years	Manual	NA	NA	NA	NA
Implementation	2021	Prognostic Structural Neural Markers of MRI in Response to Mechanical Thrombectomy for Basilar Artery Occlusion	Manual; Proprietary	NA	NA	NA	NA
Implementation	2018	Predicting the Development of Normal-Appearing White Matter With Radiomics in the Aging Brain: A Longitudinal Clinical Study	Manual	NA	NA	NA	NA
Implementation	2020	Pilot Investigation: Older Adults With Atrial Fibrillation Demonstrate Greater Brain Leukoaraiosis in Infracortical and Deep Regions Relative to Non-Atrial Fibrillation Peers	Manual	NA	NA	NA	NA
Implementation	2020	Patients with pretreatment leukoencephalopathy and older patients have more cognitive decline after whole brain radiotherapy	Manual	NA	NA	NA	NA
Implementation	2021	Painting by lesions: White matter hyperintensities disrupt functional networks and global cognition	Manual	NA	NA	NA	NA
Implementation	2021	Oxygen Metabolic Stress and White Matter Injury in Patients With Cerebral Small Vessel Disease	Manual	NA	NA	NA	NA
Implementation	2010	Neuropsychiatric correlates of white matter hyperintensities in Alzheimer's disease	Manual	NA	NA	NA	NA
Implementation	2009	Neuroimaging correlates of apathy and depression in Alzheimer's disease	Manual	NA	NA	NA	NA
Implementation	2016	Neurocognitive Function and Neuroimaging Markers in Virologically Suppressed HIV-positive Patients Randomized to Ritonavir-boosted Protease Inhibitor Monotherapy or Standard Combination ART: a Cross-sectional Substudy From the PIVOT Trial	Manual	NA	NA	NA	NA
Implementation	2022	Mind the gaps: functional networks disrupted by white matter hyperintensities are associated with greater falls risk	Manual	NA	NA	NA	NA
Implementation	2004	Memory impairment, but not cerebrovascular disease, predicts progression of MCI to dementia	Manual	NA	NA	NA	NA
Implementation	2014	Lower neurocognitive function in U-2 pilots: Relationship to white matter hyperintensities	Manual	NA	NA	NA	NA
Implementation	2010	Localization of white-matter lesions and effect of vascular risk factors in late-onset major depression	Manual	NA	NA	NA	NA
Implementation	2016	Is there an association between leukoaraiosis volume and diabetes?	Manual	NA	NA	NA	NA
Implementation	2021	Increased tortuosity of bilateral distal internal carotid artery is associated with white matter hyperintensities	Manual	NA	NA	NA	NA
Implementation	2018	Impaired memory is more closely associated with brain beta-amyloid than leukoaraiosis in hypertensive patients with cognitive symptoms	Manual	NA	NA	NA	NA
Implementation	2008	Impact of white matter hyperintensity volume progression on rate of cognitive and motor decline	Manual	NA	NA	NA	NA
Implementation	2018	Impact of white matter hyperintensities on surrounding white matter tracts	Manual	NA	NA	NA	NA
Implementation	2016	Impact of Strategically Located White Matter Hyperintensities on Cognition in Memory Clinic Patients with Small Vessel Disease	Manual	NA	NA	NA	NA
Implementation	2019	How much do periventricular lesions assist in distinguishing migraine with aura from CIS?	Manual	NA	NA	NA	NA
Implementation	NA	Hippocampal and cortical atrophy predict dementia in subcortical ischemic vascular disease	Manual	NA	NA	NA	NA
Implementation	2021	FLAIR-only joint volumetric analysis of brain lesions and atrophy in clinically isolated syndrome (CIS) suggestive of multiple sclerosis	Manual	NA	NA	NA	NA
Implementation	2016	Fine Particulate Matter, Residential Proximity to Major Roads, and Markers of Small Vessel Disease in a Memory Study Population	Manual	NA	NA	NA	NA
Implementation	2017	Effects of stressful life events on cerebral white matter hyperintensity progression	Manual	NA	NA	NA	NA
Implementation	2022	Effect of vascular amyloid on white matter disease is mediated by vascular dysfunction in cerebral amyloid angiopathy	Manual	NA	NA	NA	NA
Implementation	2020	Echocardiographic index E/e’ in association with cerebral white matter hyperintensity progression	Manual	NA	NA	NA	NA
Implementation	2018	Does Tetralogy of Fallot affect brain aging? A proof-of-concept study	Manual	NA	NA	NA	NA
Implementation	2018	Diffuse microvascular dysfunction and loss of white matter integrity predict poor outcomes in patients with acute ischemic stroke	Manual	NA	NA	NA	NA
Implementation	2018	Different types of white matter hyperintensities in CADASIL: Insights from 7-Tesla MRI	Manual	NA	NA	NA	NA
Implementation	2020	Differences in location of cerebral white matter hyperintensities in children and adults living with a treated HIV infection: A retrospective cohort comparison	Manual	NA	NA	NA	NA
Implementation	2015	Determinants of white matter hyperintensity burden differ at the extremes of ages of ischemic stroke onset	Manual	NA	NA	NA	NA
Implementation	2018	Combining Cognitive, Genetic, and Structural Neuroimaging Markers to Identify Individuals with Increased Dementia Risk	Manual	NA	NA	NA	NA
Implementation	2009	Cognitive impairment risk: White matter hyperintensity progression matters	Manual	NA	NA	NA	NA
Implementation	2016	Cognitive impairment and basal ganglia functional connectivity in vascular parkinsonism	Manual	NA	NA	NA	NA
Implementation	2015	Cognitive Function and 3-Tesla Magnetic Resonance Imaging Tractography of White Matter Hyperintensities in Elderly Persons	Manual	NA	NA	NA	NA
Implementation	2021	Clinical correlates of white matter lesions in Parkinson's disease using automated multi-modal segmentation measures	Manual	NA	NA	NA	NA
Implementation	2021	Cerebral small vessel disease, cardiovascular risk factors, and future walking speed in old age: a population-based cohort study	Manual	NA	NA	NA	NA
Implementation	2013	Cerebral microbleeds and cognition in patients with symptomatic small vessel disease	Manual	NA	NA	NA	NA
Implementation	2016	Cerebral Amyloid Angiopathy is Associated with Executive Dysfunction and Mild Cognitive Impairment	1)Demntia AD Type; CAA; Manual	NA	NA	NA	NA
Implementation	2019	Brain Iron Deposits in Thalamus Is an Independent Factor for Depressive Symptoms Based on Quantitative Susceptibility Mapping in an Older Adults Community Population	Manual	NA	NA	NA	NA
Implementation	2011	Blood-brain barrier impairment is functionally correlated with clinical severity in patients of multiple system atrophy	Manual	NA	NA	NA	NA
Implementation	2020	Associations of pituitary-ovarian hormones and white matter hyperintensities in recently menopausal women using hormone therapy	Manual	NA	NA	NA	NA
Implementation	2017	Associations between reaction time measures and white matter hyperintensities in very old age	Manual	NA	NA	NA	NA
Implementation	2018	Association of white matter hyperintensities with short-term outcomes in patients with minor cerebrovascular events	Manual	NA	NA	NA	NA
Implementation	2007	Amygdala in stroke/transient ischemic attack patients and its relationship to cognitive impairment and psychopathology: The Sydney stroke study	Manual	NA	NA	NA	NA
Implementation	2019	Alteration of the cortex shape as a proxy of white matter swelling in severe cerebral small vessel disease	Manual	NA	NA	NA	NA
Implementation	2021	Accuracy and reproducibility of automated white matter hyperintensities segmentation with lesion segmentation tool: A European multi-site 3T study	Manual	NA	NA	NA	NA
Implementation	2013	18F-florbetaben Ab imaging in mild cognitive impairment	Manual	NA	NA	NA	NA
Implementation	2019	White matter hyperintensity load on stroke recurrence and mortality at 1 year after ischemic stroke	No Method	NA	NA	NA	NA
Implementation	2013	White matter hyperintensities: Use of aortic arch pulse wave velocity to predict volume independent of other cardiovascular risk factors	No Method	NA	NA	NA	NA
Implementation	2012	White matter hyperintensities in mild lewy body dementia	No Method	NA	NA	NA	NA
Implementation	2020	White matter hyperintensities are associated with subthreshold amyloid accumulation	No Method	NA	NA	NA	NA
Implementation	2012	White matter hyperintensities and the course of depressive symptoms in elderly people with mild dementia	No Method	NA	NA	NA	NA
Implementation	2021	White matter hyperintensities and cognition across different Alzheimer's biomarker profiles	No Method	NA	NA	NA	NA
Implementation	2006	Weekly alcohol consumption, brain atrophy, and white matter hyperintensities in a community-based sample aged 60 to 64 years	No Method	NA	NA	NA	NA
Implementation	2015	Visible Virchow-Robin spaces on magnetic resonance imaging of Alzheimer's disease patients and normal elderly from the Sunnybrook dementia study	No Method	NA	NA	NA	NA
Implementation	2020	Treatment of normal pressure hydrocephalus with acetazolamid	No Method	NA	NA	NA	NA
Implementation	2020	Total small vessel disease burden and functional outcome in patients with ischemic stroke	No Method	NA	NA	NA	NA
Implementation	2012	The spatial distribution of age-related white matter changes as a function of vascular risk factors-Results from the LADIS study	No Method	NA	NA	NA	NA
Implementation	2020	The impact of supine hypertension on target organ damage and survival in patients with synucleinopathies and neurogenic orthostatic hypotension	No Method	NA	NA	NA	NA
Implementation	2017	Stroke outcomes are worse with larger leukoaraiosis volumes	No Method	NA	NA	NA	NA
Implementation	2019	Standardized Assessment of Automatic Segmentation of White Matter Hyperintensities and Results of the WMH Segmentation Challenge	No Method	NA	NA	NA	NA
Implementation	2020	Small vessel disease is associated with altered cerebrovascular pulsatility but not resting cerebral blood flow	No Method	NA	NA	NA	NA
Implementation	2014	Sleep duration is associated with white matter hyperintensity volume in older adults: The Northern Manhattan Study	No Method	NA	NA	NA	NA
Implementation	2013	Serum ionized calcium may be related to white matter lesion volumes in older adults: A pilot study	No Method	NA	NA	NA	NA
Implementation	2019	Resting State BOLD Variability Is Linked to White Matter Vascular Burden in Healthy Aging but Not in Older Adults With Subjective Cognitive Decline	No Method	NA	NA	NA	NA
Implementation	2008	Reliability and sensitivity of visual scales versus volumetry for evaluating white matter hyperintensity progression	No Method	NA	NA	NA	NA
Implementation	2017	Relationship between white matter hyperintensities volume and the circle of Willis configurations in patients with carotid artery pathology	No Method	NA	NA	NA	NA
Implementation	2011	Regional white matter hyperintensities in normal aging, single domain amnestic mild cognitive impairment, and mild Alzheimer's disease	No Method	NA	NA	NA	NA
Implementation	2015	Progression of white matter hyperintensities of presumed vascular origin increases the risk of falls in older people	No Method	NA	NA	NA	NA
Implementation	2006	Progression of cerebral white matter lesions is not associated with development of depressive symptoms in elderly subjects at risk of cardiovascular disease. The PROSPER Study	No Method	NA	NA	NA	NA
Implementation	2020	Pooled cohort risk equation and subclinical cerebrovascular diseases	No Method	NA	NA	NA	NA
Implementation	2019	Performance of five automated white matter hyperintensity segmentation methods in a multicenter dataset	No Method	NA	NA	NA	NA
Implementation	2020	Parkinson's Disease, NOTCH3 Genetic Variants, and White Matter Hyperintensities	No Method	NA	NA	NA	NA
Implementation	2012	NINJ2 SNP may affect the onset age of first-ever ischemic stroke without increasing silent cerebrovascular lesions	No Method	NA	NA	NA	NA
Implementation	2011	Neurovascular coupling is impaired in slow walkers: The MOBILIZE Boston Study	No Method	NA	NA	NA	NA
Implementation	2021	MRI-visible perivascular spaces as an imaging biomarker in Fabry disease	No Method	NA	NA	NA	NA
Implementation	2019	Molecular Senescence Is Associated With White Matter Microstructural Damage in Late-Life Depression	No Method	NA	NA	NA	NA
Implementation	2022	Metabolomic profiling in small vessel disease identifies multiple associations with disease severity	No method	NA	NA	NA	NA
Implementation	2015	Longitudinal systolic blood pressure characteristics and integrity of white matter tracts in a cohort of very old black and white adults	No Method	NA	NA	NA	NA
Implementation	2018	Longitudinal microstructural changes of cerebral white matter and their association with mobility performance in older persons	No Method	NA	NA	NA	NA
Implementation	2015	Infratentorial Microbleeds: Another Sign of Microangiopathy in Migraine	No Method	NA	NA	NA	NA
Implementation	2014	Grading and interpretation of white matter hyperintensities using statistical maps	No Method	NA	NA	NA	NA
Implementation	2018	Frailty and Cerebral Small Vessel Disease: A Cross-Sectional Analysis of the Tasmanian Study of Cognition and Gait (TASCOG)	No Method	NA	NA	NA	NA
Implementation	2017	Findings of Vascular Brain Injury and Structural Loss from Cranial Magnetic Resonance Imaging in Elderly American Indians: The Strong Heart Study	No Method	NA	NA	NA	NA
Implementation	2017	Empty-nest-related psychological distress is associated with progression of brain white matter lesions and cognitive impairment in the elderly	No Method	NA	NA	NA	NA
Implementation	2016	Do white matter hyperintensities mediate the association between brain iron deposition and cognitive abilities in older people?	No Method	NA	NA	NA	NA
Implementation	2018	Do brain structural abnormalities differentiate separate forms of urgency urinary incontinence?	No Method	NA	NA	NA	NA
Implementation	2020	Distinct association between cerebral arterial pulsatility and subtypes of cerebral small vessel disease	No Method	NA	NA	NA	NA
Implementation	2018	Dark rims: Novel sequence enhances diagnostic specificity in multiple sclerosis	No Method	NA	NA	NA	NA
Implementation	2019	Correlates of telomere length shortening in peripheral leukocytes of HIV-infected individuals and association with leukoaraiosis	No Method	NA	NA	NA	NA
Implementation	2014	Comparison of brain structural variables, neuropsychological factors, and treatment outcome in early-onset versus late-onset late-life depression	No Method	NA	NA	NA	NA
Implementation	2021	Combination of Serum Neurofilament Light Chain Levels and MRI Markers to Predict Cognitive Function in Ischemic Stroke	No method	NA	NA	NA	NA
Implementation	2020	Circulating ceramide ratios and risk of vascular brain aging and dementia	No Method	NA	NA	NA	NA
Implementation	2018	Carotid intima-media thickness is associated with white matter hyperintensities the Northern Manhattan Study	No Method	NA	NA	NA	NA
Implementation	2018	Brain volume change and cognitive trajectories in aging	No Method	NA	NA	NA	NA
Implementation	2021	Brain amyloid and vascular risk are related to distinct white matter hyperintensity patterns	No Method	NA	NA	NA	NA
Implementation	2020	BOLD signal within and around white matter lesions distinguishes multiple sclerosis and non-specific white matter disease: a three-dimensional approach	No Method	NA	NA	NA	NA
Implementation	2017	Blood pressure control in aging predicts cerebral atrophy related to small-vessel white matter lesions	No Method	NA	NA	NA	NA
Implementation	2018	Automated retinal image analysis to detect white matter hyperintensities in stroke- and dementia-free healthy subjects - A cross-validation study	No Method	NA	NA	NA	NA
Implementation	2013	Atrial fibrillation is associated with reduced brain volume and cognitive function independent of cerebral infarcts	No Method	NA	NA	NA	NA
Implementation	2008	Associations of microalbuminuria with brain atrophy and white matter hyperintensities in hypertensive sibships	No Method	NA	NA	NA	NA
Implementation	2014	Associations between age and gray matter volume in anatomical brain networks in middle-aged to older adults	No Method	NA	NA	NA	NA
Implementation	2013	Association between the volume of carotid artery plaque and its subcomponents and the volume of white matter lesions in patients selected for endarterectomy	No Method	NA	NA	NA	NA
Implementation	2019	Association between remote diffusion-weighted imaging lesions and cerebral small vessel disease in primary intracerebral hemorrhage	No Method	NA	NA	NA	NA
Implementation	2012	Association between ambulatory 24-hour blood pressure levels and brain volume reduction: A cross-sectional elderly population-based study	No Method	NA	NA	NA	NA
Implementation	2018	Assessment of extent and role of tau in subcortical vascular cognitive impairment using 18F-AV1451 positron emission tomography imaging	No Method	NA	NA	NA	NA
Implementation	2011	Aortic pulse wave velocity is associated with measures of subclinical target organ damage	No Method	NA	NA	NA	NA
Implementation	2020	Analysis of dynamic texture and spatial spectral descriptors of dynamic contrast-enhanced brain magnetic resonance images for studying small vessel disease	No Method	NA	NA	NA	NA
Implementation	2017	White Matter Lesions are Associated with Specific Depressive Symptom Trajectories among Incident Depression and Dementia Populations: Three-City Dijon MRI Study	In House; Irregular Pipeline	NA	NA	NA	NA
Implementation	2018	White matter lesions and brain atrophy in systemic lupus erythematosus patients: correlation to cognitive dysfunction in a cohort of systemic lupus erythematosus patients using different definition models for neuropsychiatric systemic lupus erythematosus	Irregular Pipeline; Not FLAIR	NA	NA	NA	NA
Implementation	2010	White matter hyperintensities predict functional decline in voiding, mobility, and cognition in older adults	Freesurfer; Irregular Pipeline	NA	NA	NA	NA
Implementation	2016	White matter hyperintensities characterize monogenic frontotemporal dementia with granulin mutations	Irregular Pipeline; Proprietary	NA	NA	NA	NA
Implementation	2009	Vascular and cognitive functions associated with cardiovascular disease in the elderly	Irregular Pipeline; No Access to Methods	NA	NA	NA	NA
Implementation	2022	The Interaction Between Vascular Risk Factors, Cerebral Small Vessel Disease, and Amyloid Burden in Older Adults	1)Demntia AD Type; ADNI	NA	NA	NA	NA
Implementation	2019	The altered reconfiguration pattern of brain modular architecture regulates cognitive function in cerebral small vessel disease	Irregular Pipeline; No Access to Methods	NA	NA	NA	NA
Implementation	2013	Subclinical left ventricular dysfunction and silent cerebrovascular disease: The cardiovascular abnormalities and brain lesions (CABL) study	Before2000; Check; Irregular Pipeline	NA	NA	NA	NA
Implementation	2014	Sub-cortical infarcts and the risk of falls in older people: Combined results of TASCOG and Sydney MAS studies	Before2000; Check; Irregular Pipeline	NA	NA	NA	NA
Implementation	2011	Relationship of orthostatic blood pressure to white matter hyperintensities and subcortical volumes in late-life depression	In House; Irregular Pipeline	NA	NA	NA	NA
Implementation	2012	Relationship between cognition, magnetic resonance white matter hyperintensities, and cardiovascular autonomic changes in late-life depression	Irregular Pipeline; No WMH Pipeline	NA	NA	NA	NA
Implementation	2017	Relation between characteristics of carotid atherosclerotic plaques and brain white matter hyperintensities in asymptomatic patients	5)Small vessel disease; Before2000; Carotid Disease; Irregular Pipeline	NA	NA	NA	NA
Implementation	2021	Periventricular and deep abnormal white matter differ in associations with cognitive performance at midlife	IN house	NA	NA	NA	NA
Implementation	2021	Peak width of skeletonized mean diffusivity as neuroimaging biomarker in cerebral amyloid angiopathy	Freesurfer; Irregular Pipeline; No WMH pipeline	NA	NA	NA	NA
Implementation	2020	Normal-Appearing White Matter Integrity Is a Predictor of Outcome after Ischemic Stroke	Irregular Pipeline; Proprietary	NA	NA	NA	NA
Implementation	2018	No Evidence for Accelerated Aging-Related Brain Pathology in Treated Human Immunodeficiency Virus: Longitudinal Neuroimaging Results from the Comorbidity in Relation to AIDS (COBRA) Project	Irregular Pipeline; No Access to Methods	NA	NA	NA	NA
Implementation	2020	Neuroanatomical predictors of L-DOPA response in older adults with psychomotor slowing and depression: A pilot study	Freesurfer; Irregular Pipeline	NA	NA	NA	NA
Implementation	2005	MRI hyperintensities and depressive symptoms in a community sample of individuals 60-64 years old	In House; Irregular Pipeline	NA	NA	NA	NA
Implementation	2011	Mobility decline in the elderly relates to lesion accrual in the splenium of the corpus callosum	Irregular Pipeline	NA	NA	NA	NA
Implementation	2011	Mediterranean diet and magnetic resonance imaging-assessed cerebrovascular disease	Decarli; Irregular Pipeline	NA	NA	NA	NA
Implementation	2016	Low carotid artery wall shear stress is independently associated with brain white-matter hyperintensities and cognitive impairment in older patients	Freesurfer; Irregular Pipeline	NA	NA	NA	NA
Implementation	2022	Longitudinal White Matter Damage Evolution in Parkinson's Disease	IN house	NA	NA	NA	NA
Implementation	2002	Longitudinal increase in the volume of white matter hyperintensities in late-onset depression	Irregular Pipeline	NA	NA	NA	NA
Implementation	2009	Longitudinal follow-up of individual white matter hyperintensities in a large cohort of elderly	Irregular Pipeline; No Access to Methods	NA	NA	NA	NA
Implementation	2009	Localization of brain white matter hyperintensities and urinary incontinence in community-dwelling older adults	Irregular Pipeline; No WMH pipeline	NA	NA	NA	NA
Implementation	2014	Lesion Explorer: a video-guided, standardized protocol for accurate and reliable MRI-derived volumetrics in Alzheimer's disease and normal elderly	Irregular Pipeline; Proprietary	NA	NA	NA	NA
Implementation	2011	Lesion Explorer: A comprehensive segmentation and parcellation package to obtain regional volumetrics for subcortical hyperintensities and intracranial tissue	Irregular Pipeline; Proprietary	NA	NA	NA	NA
Implementation	2022	Interactions of comorbid neuropsychiatric subsyndromes with neurodegenerative and cerebrovascular pathologies on cognition	1)Demntia AD Type; check; dementia; large	NA	NA	NA	NA
Implementation	2009	Inflammatory biomarkers of vascular risk as correlates of leukoariosis	Irregular Pipeline; Proprietary	NA	NA	NA	NA
Implementation	2021	In vivo myelin imaging and tissue microstructure in white matter hyperintensities and perilesional white matter	Irregular pipeline	NA	NA	NA	NA
Implementation	2019	Impact of white matter hyperintensity location on depressive symptoms in memory-clinic patients: A lesion–symptom mapping study	Irregular Pipeline; Proprietary	NA	NA	NA	NA
Implementation	2021	Impact of peripheral microvascular endothelial dysfunction on white matter hyperintensity	Irregular pipeline	NA	NA	NA	NA
Implementation	2015	Hippocampal complex atrophy in poststroke and mild cognitive impairment	Irregular Pipeline; Proprietary	NA	NA	NA	NA
Implementation	2009	Heterogeneity in mild cognitive impairment: Differences in neuropsychological profile and associated white matter lesion pathology	Irregular Pipeline; Pipepline Not Published	NA	NA	NA	NA
Implementation	2021	GPR39 localization in the aging human brain and correlation of expression and polymorphism with vascular cognitive impairment	Irregular pipeline	NA	NA	NA	NA
Implementation	2004	Extent and distribution of white matter hyperintensities in stroke patients: The Sydney Stroke Study	Irregular Pipeline	NA	NA	NA	NA
Implementation	2021	Differences in the association between white matter hyperintensities and gait performance among older adults with and without cognitive impairment	Freesurfer; Irregular Pipeline	NA	NA	NA	NA
Implementation	2016	Determinants of white matter hyperintensity burden in patients with Fabry disease	Irregular Pipeline	NA	NA	NA	NA
Implementation	2016	Deep white matter hyperintensities affect verbal memory independent of PTSD symptoms in veterans with mild traumatic brain injury	Irregular Pipeline; No WMH Pipeline	NA	NA	NA	NA
Implementation	2022	Cognitive, EEG, and MRI features of COVID-19 survivors: a 10-month study	Irregular pipeline	NA	NA	NA	NA
Implementation	2009	Cognitive Consequences of Multiple Lacunes and Leukoaraiosis as Vascular Cognitive Impairment in Community-Dwelling Elderly Individuals	Irregular Pipeline	NA	NA	NA	NA
Implementation	2021	Characterizing Global and Regional Brain Structures in Amnestic Mild Cognitive Impairment among Rural Residents: A Population-Based Study	Irregular Pipeline; Proprietary	NA	NA	NA	NA
Implementation	2020	CHA2DS2-VASc score, cerebral small vessel disease, and frailty in older patients with atrial fibrillation	Irregular Pipeline; No WMH Pipeline	NA	NA	NA	NA
Implementation	2006	Cerebral autosomal dominant arteriopathy with subcortical infarcts and leukoencephalopathy: Structural MR imaging changes and apolipoprotein E genotype	Irregular Pipeline	NA	NA	NA	NA
Implementation	2015	Cerebral amyloid and hypertension are independently associated with white matter lesions in elderly	Irregular Pipeline; No WMH pipeline	NA	NA	NA	NA
Implementation	2019	Central arterial stiffness is associated with structural brain damage and poorer cognitive performance: The ARIC study	Irregular Pipeline; No WMH pipeline	NA	NA	NA	NA
Implementation	2021	Carotid Atheroinflammation Is Associated With Cerebral Small Vessel Disease Severity	Irregular pipeline	NA	NA	NA	NA
Implementation	2022	Cardiovascular Risk Factors and MRI Markers of Cerebral Small Vessel Disease: A Mendelian Randomization Study	2)Aging; Irregular pipeline; re; UKB	NA	NA	NA	NA
Implementation	2022	CAIDE dementia risk score relates to severity and progression of cerebral small vessel disease in healthy midlife adults: the PREVENT-Dementia study	Irregular pipeline	NA	NA	NA	NA
Implementation	2011	Brain regional lesion burden and impaired mobility in the elderly	Irregular Pipeline; Proprietary	NA	NA	NA	NA
Implementation	2011	Average daily blood pressure, not office blood pressure, is associated with progression of cerebrovascular disease and cognitive decline in older people	Freesurfer; Irregular Pipeline	NA	NA	NA	NA
Implementation	2020	Associations Between Cardiovascular Risk, Structural Brain Changes, and Cognitive Decline	Freesurfer; Irregular Pipeline	NA	NA	NA	NA
Implementation	2019	APOE ?4, white matter hyperintensities, and cognition in Alzheimer and Lewy body dementia	Irregular Pipeline	NA	NA	NA	NA
Implementation	2013	A short-term scan-rescan reliability test measuring brain tissue and subcortical hyperintensity volumetrics obtained using the lesion explorer structural MRI processing pipeline	Irregular Pipeline; Proprietary	NA	NA	NA	NA
Implementation	2021	A multiparametric MRI study of structural brain damage in dementia with lewy bodies: A comparison with Alzheimer's disease	Irregular pipeline	NA	NA	NA	NA
Implementation	2022	A Comparison of Magnetic Resonance Imaging Methods to Assess Multiple Sclerosis Lesions: Implications for Patient Characterization and Clinical Trial Design	Irregular pipeline	NA	NA	NA	NA
Implementation	2013	1H-MR spectroscopy metabolite levels correlate with executive function in vascular cognitive impairment	Irregular Pipeline; Proprietary	NA	NA	NA	NA
Implementation	2021	Reshaping the path of vascular cognitive impairment with resistance training: a study protocol for a randomized controlled trial	Clinical Trial	NA	NA	NA	NA
Implementation	2017	Reducing cognitive decline with probucol in ischemic stroke patients with high risk of cerebral hemorrhage: picassocog trial	Clinical Trial	NA	NA	NA	NA
Implementation	2020	Proposed Patient Population and Outcome Measures for a First in Human Study of PR006, an AAV9-Based Gene Therapy, for Fronto-Temporal Dementia Patients with Pathogenic GRN Mutations	Clinical trial	NA	NA	NA	NA
Implementation	2015	Omega 3 fatty acids for the prevention of vascular cognitive aging: methods and rationale for a phase ii trial	Clinical Trial	NA	NA	NA	NA
Implementation	2022	Choline alphoscerate-nimodipine in vascular cognitive impairment	Clinical trial	NA	NA	NA	NA
Implementation	2020	Characterization of white matter hyperintensities of presumed vascular origin in patients with acute ischemic stroke in the wakeup trial	Clinical Trial	NA	NA	NA	NA
Implementation	2014	Blood pressure variability is associated with white matter hyperintensity volume in community dwelling elderly with hypertension	Clinical Trial	NA	NA	NA	NA
Implementation	2018	Validation of T1w-based segmentations of white matter hyperintensity volumes in large-scale datasets of aging	comparison	NA	NA	NA	NA
Implementation	2022	The Effect of Training Sample Size on the Prediction of White Matter Hyperintensity Volume in a Healthy Population Using BIANCA	comparison; improvment	NA	NA	NA	NA
Implementation	2019	Intra-scanner and inter-scanner reproducibility of automatic white matter hyperintensities quantification	comparison	NA	NA	NA	NA
Implementation	2022	Deep Bayesian networks for uncertainty estimation and adversarial resistance of white matter hyperintensity segmentation	comparison	NA	NA	NA	NA
Implementation	2018	A Clinicopathological Investigation of White Matter Hyperintensities and Alzheimer's Disease Neuropathology	Bayesian	NA	1)Demntia AD Type	>500	NA
Implementation	2022	A cluster of blood-based protein biomarkers reflecting coagulation relates to the burden of cerebral small vessel disease	Histo	NA	5)Small vessel disease	<500	NA
Implementation	2016	A Novel Imaging Marker for Small Vessel Disease Based on Skeletonization of White Matter Tracts and Diffusion Histograms	Histo	NA	1)Demntia AD Type	<500	NA
Implementation	2021	A population-based study of head injury, cognitive function and pathological markers	Bayesian	NA	4)Other brain	<500	NA
Implementation	2016	Accelerated development of cerebral small vessel disease in young stroke patients	Pattern	NA	5)Small vessel disease	<500	NA
Implementation	2017	Affect of APOE on information processing speed in non-demented elderly population: a preliminary structural MRI study	Bayesian	NA	2)Aging	>500	NA
Implementation	2019	Age- and disease-related cerebral white matter changes in patients with Parkinson's disease	IMG	NA	4)Other brain	<500	NA
Implementation	2021	Alterations in Diffusion Measures of White Matter Integrity Associated with Healthy Aging	Bayesian	NA	2)Aging	>500	NA
Implementation	2021	Altered Functional Connectivity Patterns of Parietal Subregions Contribute to Cognitive Dysfunction in Patients with White Matter Hyperintensities	Pattern	NA	5)Small vessel disease	<500	NA
Implementation	2020	Alzheimer-Related Cerebrovascular Disease in Down Syndrome	Histo	NA	1)Demntia AD Type	<500	NA
Implementation	2020	Amyloid beta influences the relationship between cortical thickness and vascular load	Bayesian	NA	1)Demntia AD Type	>500	NA
Implementation	2017	An examination of brain abnormalities and mobility in individuals with mild cognitive impairment and alzheimer's disease	Bayesian	NA	1)Demntia AD Type	>500	NA
Implementation	2018	Anterior-posterior gradient differences in lobar and cingulate cortex cerebral blood flow in late-life depression	Bayesian	NA	3)Psychology	<500	NA
Implementation	2017	Aortic Stiffness, Increased White Matter Free Water, and Altered Microstructural Integrity: A Continuum of Injury	Histo	NA	5)Small vessel disease	<500	NA
Implementation	2015	APOE/TOMM40 genetic loci, white matter hyperintensities, and cerebral microbleeds	IMG	NA	1)Demntia AD Type	>500	NA
Implementation	2015	Apolipoprotein E-dependent load of white matter hyperintensities in Alzheimer's disease: A voxel-based lesion mapping study	Bayesian	NA	1)Demntia AD Type	>500	NA
Implementation	2021	Arterial Stiffening Moderates the Relationship Between Type-2 Diabetes Mellitus and White Matter Hyperintensity Burden in Older Adults With Mild Cognitive Impairment	Bayesian	NA	1)Demntia AD Type	<500	NA
Implementation	2018	Arterial stiffness and dementia pathology: Atherosclerosis risk in communities (ARIC)-PET study	Histo	NA	1)Demntia AD Type	>500	NA
Implementation	2021	Arterial stiffness and progression of cerebral white matter hyperintensities in patients with type 2 diabetes and matched controls: a 5-year cohort study	Bayesian	NA	6) other	<500	NA
Implementation	2020	Aspirin moderates the association between cardiovascular risk, brain white matter hyperintensity total lesion volume and processing speed in normal ageing	Bayesian	NA	2)Aging	>500	NA
Implementation	2022	Assessing reactive astrogliosis with 18F-SMBT-1 across the Alzheimer's disease spectrum	DL	NA	1)Demntia AD Type	>500	NA
Implementation	2022	Association between Antemortem FLAIR White Matter Hyperintensities and Neuropathology in Brain Donors Exposed to Repetitive Head Impacts	Bayesian	NA	4)Other brain	<500	NA
Implementation	2016	Association between atrial fibrillation and volumetric magnetic resonance imaging brain measures: Framingham Offspring Study	Bayesian	NA	2)Aging	<500	NA
Implementation	2021	Association between homocysteine and white matter hyperintensities in rural-dwelling Chinese people with asymptomatic intracranial arterial stenosis: A population-based study	Bayesian	NA	2)Aging	>500	NA
Implementation	2022	Association Between Intracranial Pulsatility and White Matter Hyperintensities in Asymptomatic Intracranial Arterial Stenosis: A Population-Based Study in Shandong, China	Bayesian	NA	5)Small vessel disease	<500	NA
Implementation	2022	Association Between Late-Life Neuropsychiatric Symptoms and Cognitive Decline in Relation to White Matter Hyperintensities and Amyloid Burden	Bayesian	NA	2)Aging	>500	NA
Implementation	2020	Association between lifetime coffee consumption and late life cerebral white matter hyperintensities in cognitively normal elderly individuals	IMG	NA	2)Aging	<500	NA
Implementation	2021	Association between Obstructive Sleep Apnea and Brain White Matter Hyperintensities in a Population-Based Cohort in Germany	Pattern	NA	2)Aging	<500	NA
Implementation	2020	Association between white matter hyperintensities and stroke in a West African patient population: Evidence from the Stroke Investigative Research and Educational Network study	Bayesian	NA	5)Small vessel disease	<500	NA
Implementation	2021	Association between white matter hyperintensity load and grey matter atrophy in mild cognitive impairment is not unidirectional	Bayesian	NA	1)Demntia AD Type	>500	NA
Implementation	2016	Association of Aortic Stiffness with Cognition and Brain Aging in Young and Middle-Aged Adults: The Framingham Third Generation Cohort Study	Histo	NA	2)Aging	<500	NA
Implementation	2019	Association of Asymmetrical White Matter Hyperintensities and Apolipoprotein E4 on Cognitive Impairment	Bayesian	NA	1)Demntia AD Type	<500	NA
Implementation	2019	Association of Bilateral Salpingo-Oophorectomy before Menopause Onset with Medial Temporal Lobe Neurodegeneration	Cluster	NA	2)Aging	<500	NA
Implementation	2016	Association of Exhaled Carbon Monoxide with Stroke Incidence and Subclinical Vascular Brain Injury: Framingham Heart Study	IMG	NA	5)Small vessel disease	<500	NA
Implementation	2017	Association of kidney function biomarkers with brain MRI findings: The BRINK study	Cluster	NA	6) other	<500	NA
Implementation	2019	Association of Neurocognitive and Physical Function with Gait Speed in Midlife	Cluster	NA	2)Aging	<500	NA
Implementation	2021	Association of Plasma Neurofilament Light with Small Vessel Disease Burden in Nondemented Elderly: A Longitudinal Study	Bayesian	NA	1)Demntia AD Type	<500	NA
Implementation	2019	Association of short-term cognitive decline and MCI-to-AD dementia conversion with CSF, MRI, amyloid- and 18F-FDG-PET imaging	Histo	NA	1)Demntia AD Type	>500	NA
Implementation	2012	Association of small vessel ischemic white matter changes with BOLD fMRI imaging in the elderly	Cluster	NA	2)Aging	<500	NA
Implementation	2020	Association of trajectories of depressive symptoms with vascular risk, cognitive function and adverse brain outcomes: The Whitehall II MRI sub-study	Pattern	NA	3)Psychology	<500	NA
Implementation	2020	Association of vascular brain injury, neurodegeneration, amyloid, and cognitive trajectory	Bayesian	NA	1)Demntia AD Type	>500	NA
Implementation	2009	Association of white matter lesions and lacunar infarcts with executive functioning	Cluster	NA	5)Small vessel disease	<500	NA
Implementation	2017	Associations between APOE genotype and cerebral small-vessel disease: A longitudinal study	Bayesian	NA	5)Small vessel disease	<500	NA
Implementation	2016	Associations between arterial stiffness, depressive symptoms and cerebral small vessel disease: Cross-sectional findings from the AGES-Reykjavik study	DL	NA	2)Aging	<500	NA
Implementation	2019	Associations between blood pressure across adulthood and late-life brain structure and pathology in the neuroscience substudy of the 1946 British birth cohort (Insight 46): an epidemiological study	Bayesian	NA	2)Aging	<500	NA
Implementation	2021	Associations between Brain Volumes and Cognitive Tests with Hypertensive Burden in UK Biobank	Pattern	NA	2)Aging	<500	NA
Implementation	2018	Associations between low circulatory low-density lipoprotein cholesterol level and brain health in non-stroke non-demented subjects	Bayesian	NA	5)Small vessel disease	<500	NA
Implementation	2017	Associations between white matter hyperintensities and cognitive decline over three years in non-dementia older adults with memory complaints	Bayesian	NA	1)Demntia AD Type	>500	NA
Implementation	2022	Associations of beta-Amyloid and Vascular Burden With Rates of Neurodegeneration in Cognitively Normal Members of the 1946 British Birth Cohort	Bayesian	NA	2)Aging	<500	NA
Implementation	2021	Associations of cognitive reserve and psychological resilience with cognitive functioning in subjects with cerebral white matter hyperintensities	Histo	NA	5)Small vessel disease	<500	NA
Implementation	2019	ASSOCIATIONS OF PITUITARY-OVARIAN HORMONES AND BRAIN STRUCTURE IN RECENTLY MENOPAUSAL WOMEN USING HORMONE THERAPY	Cluster	NA	2)Aging	<500	NA
Implementation	2019	Associations of the Mediterranean diet with cognitive and neuroimaging phenotypes of dementia in healthy older adults	Pattern	NA	2)Aging	<500	NA
Implementation	2020	Associations of White Matter Hyperintensities with Cognitive Decline: A Longitudinal Study	Bayesian	NA	1)Demntia AD Type	<500	NA
Implementation	2021	Atrial Fibrillation, Stroke, and Silent Cerebrovascular Disease: A Population-based MRI Study	Bayesian	NA	6) other	<500	NA
Implementation	2007	Automated measurement of brain and white matter lesion volume in type 2 diabetes mellitus	Cluster	NA	6) other	<500	NA
Implementation	2017	Automated segmentation reveals silent radiographic progression in adult-onset vanishing white-matter disease	Histo	NA	4)Other brain	<500	NA
Implementation	2021	Baseline white matter hyperintensities affect the course of cognitive function after small vessel disease-related stroke: a prospective observational study	Bayesian	NA	5)Small vessel disease	<500	NA
Implementation	2021	Beware of white matter hyperintensities causing systematic errors in FreeSurfer gray matter segmentations!	Pattern	NA	1)Demntia AD Type	<500	NA
Implementation	2020	Bilateral Distance Partition of Periventricular and Deep White Matter Hyperintensities: Performance of the Method in the Aging Brain	IMG	NA	1)Demntia AD Type	>500	NA
Implementation	2021	Bilateral Distance Partition of Periventricular and Deep White Matter Hyperintensities: Performance of the Method in the Aging Brain	Histo	NA	2)Aging	<500	NA
Implementation	2016	Blood pressure and sodium: Association with MRI markers in cerebral small vessel disease	IMG	NA	5)Small vessel disease	<500	NA
Implementation	2020	Blood Pressure Variation and Subclinical Brain Disease	Histo	NA	2)Aging	<500	NA
Implementation	2021	Blood pressure, executive function, and network connectivity in middle-aged adults at risk of dementia in late life	Pattern	NA	5)Small vessel disease	<500	NA
Implementation	2021	Bone mineral density measurements and association with brain structure and cognitive function the framingham offspring cohort	Histo	NA	5)Small vessel disease	<500	NA
Implementation	2010	Brain activity during bladder filling is related to white matter structural changes in older women with urinary incontinence	Cluster	NA	6) other	<500	NA
Implementation	2018	Brain amyloid burden and cerebrovascular disease are synergistically associated with neurometabolism in cognitively unimpaired older adults	IMG	NA	2)Aging	<500	NA
Implementation	2019	Brain atrophy and strategic lesion location increases risk of parkinsonism in cerebral small vessel disease	Pattern	NA	4)Other brain	<500	NA
Implementation	2015	Brain atrophy and white-matter hyperintensities are not significantly associated with incidence and severity of postoperative delirium in older persons without dementia	Histo	NA	2)Aging	<500	NA
Implementation	2013	Brain atrophy associations with white matter lesions in the ageing brain: The Lothian Birth Cohort 1936	IMG	NA	2)Aging	<500	NA
Implementation	2007	Brain atrophy is related to lacunar lesions and tissue microstructural changes in CADASIL	Histo	NA	5)Small vessel disease	<500	NA
Implementation	2018	Brain imaging correlates of mild cognitive impairment and early dementia in patients with type 2 diabetes mellitus	Bayesian	NA	6) other	<500	NA
Implementation	2008	Brain morphology in older African Americans, caribbean hispanics, and whites from northern Manhattan	Bayesian	NA	2)Aging	<500	NA
Implementation	2022	Brain Morphometry and Cognitive Performance in Normal Brain Aging: Age- and Sex-Related Structural and Functional Changes	Bayesian	NA	2)Aging	>500	NA
Implementation	2021	Brain network reorganisation and spatial lesion distribution in systemic lupus erythematosus	IMG	NA	6) other	<500	NA
Implementation	2022	Brain pathology and cognitive scores prior to onset of late-life depression	Bayesian	NA	1)Demntia AD Type	>500	NA
Implementation	2017	Brain structural changes in late-life generalized anxiety disorder	Cluster	NA	3)Psychology	<500	NA
Implementation	2017	Brain tissue pulsatility is increased in midlife depression: A comparative study using ultrasound tissue pulsatility imaging	IMG	NA	3)Psychology	<500	NA
Implementation	2014	Brain volume and white matter hyperintensities as determinants of cerebral blood flow in Alzheimer's disease	Cluster	NA	1)Demntia AD Type	>500	NA
Implementation	2013	Brain white matter damage in aging and cognitive ability in youth and older age	IMG	NA	2)Aging	<500	NA
Implementation	2012	Brain white matter hyperintensities, executive dysfunction, instability, and falls in older people: a prospective cohort study	Cluster	NA	2)Aging	<500	NA
Implementation	2018	Brainstem leukoaraiosis independently predicts poor outcome after ischemic stroke	IMG	NA	5)Small vessel disease	<500	NA
Implementation	2018	Burden of dilated perivascular spaces, an emerging marker of cerebral small vessel disease, is highly heritable	Bayesian	NA	5)Small vessel disease	<500	NA
Implementation	2017	CADASIL as a Useful Medical Model and Genetic Form of Vascular Depression	Bayesian	NA	5)Small vessel disease	<500	NA
Implementation	2021	Cardiac Hypertrophy Is Associated With Advanced Brain Aging in the General Population	Pattern	NA	6) other	<500	NA
Implementation	2019	Cardiometabolic Health and Longitudinal Progression of White Matter Hyperintensity: The Mayo Clinic Study of Aging	Cluster	NA	2)Aging	<500	NA
Implementation	2018	Cardiorespiratory fitness attenuates age-associated aggregation of white matter hyperintensities in an at-risk cohort 11 Medical and Health Sciences 1103 Clinical Sciences Rik Ossenkoppele	Bayesian	NA	1)Demntia AD Type	>500	NA
Implementation	2019	Cardiovascular disease risk factors, tract-based structural connectomics, and cognition in older adults	Pattern	NA	2)Aging	<500	NA
Implementation	2018	Cardiovascular risk factors and white matter hyperintensities: Difference in susceptibility in south Asians compared with Europeans	Bayesian	NA	2)Aging	>500	NA
Implementation	2020	Carotid artery stenosis and brain connectivity: the role of white matter hyperintensities	DL	NA	5)Small vessel disease	<500	NA
Implementation	2014	Catechol-O-methyltransferase Val158Met polymorphism on the relationship between white matter hyperintensity and cognition in healthy people	Bayesian	NA	2)Aging	>500	NA
Implementation	2008	Caudate nucleus hypointensity in the elderly is associated with markers of neurodegeneration on MRI	Cluster	NA	2)Aging	<500	NA
Implementation	2013	Cerebral amyloid angiopathy burden associated with leukoaraiosis: A positron emission tomography/magnetic resonance imaging study	IMG	NA	1)Demntia AD Type	>500	NA
Implementation	2019	Cerebral amyloid burden is associated with white matter hyperintensity location in specific posterior white matter regions	Cluster	NA	5)Small vessel disease	<500	NA
Implementation	2016	Cerebral amyloid is associated with greater white-matter hyperintensity accrual in cognitively normal older adults	Bayesian	NA	2)Aging	>500	NA
Implementation	2008	Cerebral autosomal dominant arteriopathy with subcortical infarcts and leukoencephalopathy: Progression of MR abnormalities in prospective 7-year follow-up study	Cluster	NA	5)Small vessel disease	<500	NA
Implementation	2018	Cerebral small vessel disease in middle age and genetic predisposition to late-onset Alzheimer's disease	Bayesian	NA	5)Small vessel disease	<500	NA
Implementation	2017	Cerebral vascular burden on hippocampal subfields in first-onset drug-naïve subjects with late-onset depression	Cluster	NA	3)Psychology	<500	NA
Implementation	2016	Cerebral White Matter and Slow Gait: Contribution of Hyperintensities and Normal-appearing Parenchyma	Cluster	NA	2)Aging	<500	NA
Implementation	2022	Cerebrospinal fluid neurofilament light chain is a marker of aging and white matter damage	Bayesian	NA	1)Demntia AD Type	<500	NA
Implementation	2021	Cerebrovascular Contributions to Neurocognitive Disorders in People Living With HIV	IMG	NA	2)Aging	<500	NA
Implementation	2021	Cerebrovascular Disease Correlates With Longitudinal Brain Atrophy in Virally Suppressed Older People Living With HIV	Pattern	NA	6) other	<500	NA
Implementation	2019	Cerebrovascular reactivity as a determinant of deep white matter hyperintensities in migraine	Pattern	NA	6) other	<500	NA
Implementation	2017	Change in multimodal MRI markers predicts dementia risk in cerebral small vessel disease	Cluster	NA	1)Demntia AD Type	>500	NA
Implementation	2013	Changes in normal-appearing white matter precede development of white matter lesions	Cluster	NA	2)Aging	<500	NA
Implementation	2020	Changes Over Time of Diffusion MRI in the White Matter of Aging Brain, a Good Predictor of Verbal Recall	Bayesian	NA	2)Aging	>500	NA
Implementation	2015	Characterising the grey matter correlates of leukoaraiosis in cerebral small vessel disease	Bayesian	NA	5)Small vessel disease	<500	NA
Implementation	2020	Cholinergic White Matter Lesions, AD-Signature Cortical Thickness, and Change in Cognition: The Northern Manhattan Study	IMG	NA	1)Demntia AD Type	>500	NA
Implementation	2019	Circulating inflammatory biomarkers are related to cerebrovascular disease in older adults	IMG	NA	2)Aging	<500	NA
Implementation	2021	Clinical and Biological Correlates of White Matter Hyperintensities in Patients With Behavioral-Variant Frontotemporal Dementia and Alzheimer Disease	Bayesian	NA	1)Demntia AD Type	>500	NA
Implementation	2019	Clinical correlates of longitudinal MRI changes in CADASIL	IMG	NA	5)Small vessel disease	<500	NA
Implementation	NA	Clinically silent Alzheimer's and vascular pathologies influence brain networks supporting executive function in healthy older adults	Histo	NA	1)Demntia AD Type	>500	NA
Implementation	2012	Coevolution of white matter hyperintensities and cognition in the elderly	Histo	NA	2)Aging	<500	NA
Implementation	2019	Coffee intake and decreased amyloid pathology in human brain	IMG	NA	1)Demntia AD Type	>500	NA
Implementation	2020	Cognitive and motor correlates of grey and white matter pathology in Parkinson's disease	Histo	NA	4)Other brain	<500	NA
Implementation	2015	Cognitive correlates of white matter lesion load and brain atrophy	Bayesian	NA	2)Aging	<500	NA
Implementation	2018	Cognitive functioning and structural brain abnormalities in people with Type 2 diabetes mellitus	Cluster	NA	6) other	<500	NA
Implementation	2019	Cognitive heterogeneity among community-dwelling older adults with cerebral small vessel disease	Histo	NA	5)Small vessel disease	<500	NA
Implementation	2012	Cognitive profile of amyloid burden and white matter hyperintensities in cognitively normal older adults	Cluster	NA	2)Aging	<500	NA
Implementation	2020	Cognitive reserve and midlife vascular risk: Cognitive and clinical outcomes	Bayesian	NA	1)Demntia AD Type	<500	NA
Implementation	2020	Cognitive Reserve Moderates Effects of White Matter Hyperintensity on Depressive Symptoms and Cognitive Function in Late-Life Depression	Cluster	NA	3)Psychology	<500	NA
Implementation	2019	Combining Neurovascular and Neurodegenerative Magnetic Resonance Imaging Measures in Stroke	Histo	NA	5)Small vessel disease	<500	NA
Implementation	2020	Comorbid amyloid-? pathology affects clinical and imaging features in VCD	Bayesian	NA	5)Small vessel disease	<500	NA
Implementation	2020	Comorbidity of Cerebrovascular and Alzheimer's Disease in Aging	DL	NA	1)Demntia AD Type	<500	NA
Implementation	2021	Comparing the Performance of Two Radiomic Models to Predict Progression and Progression Speed of White Matter Hyperintensities	Bayesian	NA	2)Aging	>500	NA
Implementation	2021	Comparison of Plasma Phosphorylated Tau Species with Amyloid and Tau Positron Emission Tomography, Neurodegeneration, Vascular Pathology, and Cognitive Outcomes	Bayesian	NA	1)Demntia AD Type	<500	NA
Implementation	2020	Computational quantification of brain perivascular space morphologies: Associations with vascular risk factors and white matter hyperintensities. A study in the Lothian Birth Cohort 1936	IMG	NA	2)Aging	<500	NA
Implementation	2010	Computer-aided evaluation method of white matter hyperintensities related to subcortical vascular dementia based on magnetic resonance imaging	Histo	NA	5)Small vessel disease	<500	NA
Implementation	2009	Construction of periventricular white matter hyperintensity maps by spatial normalization of the lateral ventricles	Pattern	NA	6) other	<500	NA
Implementation	2013	Contemplating Alzheimer's disease and the contribution of white matter hyperintensities	IMG	NA	1)Demntia AD Type	>500	NA
Implementation	2018	Co-occurrence of depressive symptoms and executive dysfunction after stroke: Associations with brain pathology and prognosis	Histo	NA	3)Psychology	<500	NA
Implementation	2017	Corpus callosum macro and microstructure in late-life depression	Histo	NA	3)Psychology	<500	NA
Implementation	2015	Cortical ischemic lesion burden measured by DIR is related to carotid artery disease severity	IMG	NA	5)Small vessel disease	<500	NA
Implementation	2015	Cortical microinfarcts detected in vivo on 3 tesla MRI: Clinical and radiological correlates	Cluster	NA	5)Small vessel disease	<500	NA
Implementation	2015	COX-2 rs20417 Polymorphism Is Associated with Stroke and White Matter Disease	IMG	NA	5)Small vessel disease	<500	NA
Implementation	2019	Cross-sectional and longitudinal associations between total and regional white matter hyperintensity volume and cognitive and motor function in Parkinson's disease	Bayesian	NA	4)Other brain	<500	NA
Implementation	2019	Cross-Sectional Association Between Cognitive Frailty and White Matter Hyperintensity Among Memory Clinic Patients	Cluster	NA	2)Aging	<500	NA
Implementation	2020	CSF amyloid is a consistent predictor of white matter hyperintensities across the disease course from aging to Alzheimer's disease	Bayesian	NA	1)Demntia AD Type	<500	NA
Implementation	2020	Cumulative blood pressure exposure during young adulthood and mobility and cognitive function in midlife	Bayesian	NA	6) other	<500	NA
Implementation	2007	Decline in total cerebral blood flow is linked with increase in periventricular but not deep white matter hyperintensities	Cluster	NA	5)Small vessel disease	<500	NA
Implementation	2011	Default-mode network connectivity and white matter burden in late-life depression	Cluster	NA	3)Psychology	<500	NA
Implementation	2018	Depression plays a moderating role in the cognitive decline associated with changes of brain white matter hyperintensities	IMG	NA	3)Psychology	<500	NA
Implementation	2015	Depressive symptoms, antidepressant use, and brain volumes on MRI in a population-based cohort of old persons without dementia	Bayesian	NA	3)Psychology	<500	NA
Implementation	2012	Depressive symptoms, antidepressant use, and brain volumes on MRI in a population-based cohort of old persons without dementia	Bayesian	NA	3)Psychology	<500	NA
Implementation	2010	Determinants of White Matter Hyperintensity Volume in Patients with Acute Ischemic Stroke	IMG	NA	5)Small vessel disease	<500	NA
Implementation	2021	DHA intake relates to better cerebrovascular and neurodegeneration neuroimaging phenotypes in middle-aged adults at increased genetic risk of Alzheimer disease	Bayesian	NA	1)Demntia AD Type	>500	NA
Implementation	2008	Diabetes increases atrophy and vascular lesions on brain MRI in patients with symptomatic arterial disease	Cluster	NA	6) other	<500	NA
Implementation	2017	Diabetes, Prediabetes, and Brain Volumes and Subclinical Cerebrovascular Disease on MRI: The Atherosclerosis Risk in Communities Neurocognitive Study (ARIC-NCS)	Histo	NA	6) other	<500	NA
Implementation	2020	Diastolic Blood Pressure Is Associated with Regional White Matter Lesion Load: The Northern Manhattan Study	IMG	NA	2)Aging	<500	NA
Implementation	2018	Different types of white matter hyperintensities in CADASIL	Histo	NA	5)Small vessel disease	<500	NA
Implementation	2020	Differential associations of engagement in physical activity and estimated cardiorespiratory fitness with brain volume in middle-aged to older adults	Bayesian	NA	2)Aging	<500	NA
Implementation	2017	Differential effect of left vs. right white matter hyperintensity burden on functional decline: The Northern Manhattan study	IMG	NA	2)Aging	<500	NA
Implementation	2020	Differentiating Parkinson's disease motor subtypes using automated volume-based morphometry incorporating white matter and deep gray nuclear lesion load	Histo	NA	4)Other brain	<500	NA
Implementation	2009	Diffuse Microstructural Abnormalities of Normal-Appearing White Matter in Late Life Depression: A Diffusion Tensor Imaging Study	Cluster	NA	3)Psychology	<500	NA
Implementation	2013	Diffusion-weighted lesions after carotid artery stenting are associated with cognitive impairment	IMG	NA	5)Small vessel disease	<500	NA
Implementation	2018	Disconnection due to white matter hyperintensities is associated with lower cognitive scores	Histo	NA	2)Aging	<500	NA
Implementation	2022	Dissociable Functional Brain Networks Associated With Apathy in Subcortical Ischemic Vascular Disease and Alzheimer’s Disease	Bayesian	NA	1)Demntia AD Type	>500	NA
Implementation	2021	Distinct Hippocampal Subfields Atrophy in Older People with Vascular Brain Injuries	Bayesian	NA	2)Aging	>500	NA
Implementation	2019	Distinct patterns of default mode and executive control network circuitry contribute to present and future executive function in older adults	Histo	NA	1)Demntia AD Type	>500	NA
Implementation	2020	Distinct tau PET patterns in atrophy-defined subtypes of Alzheimer's disease	Bayesian	NA	1)Demntia AD Type	>500	NA
Implementation	2018	Distinguishing brain impact of aging and HIV severity in chronic HIV using multiparametric MR imaging and MR spectroscopy	Bayesian	NA	6) other	<500	NA
Implementation	2017	Divergent roles of vascular burden and neurodegeneration in the cognitive decline of geriatric depression patients and mild cognitive impairment patients	Bayesian	NA	3)Psychology	<500	NA
Implementation	2020	Does vascular stiffness predict white matter hyperintensity burden in ischemic heart disease with preserved ejection fraction?	Pattern	NA	5)Small vessel disease	<500	NA
Implementation	2018	Dynamic changes in white matter hyperintensities in reversible cerebral vasoconstriction syndrome	Cluster	NA	5)Small vessel disease	<500	NA
Implementation	2012	Dysexecutive and amnesic AD subtypes defined by single indicator and modern psychometric approaches: Relationships with SNPs in ADNI	Bayesian	NA	1)Demntia AD Type	>500	NA
Implementation	2021	Education differentially contributes to cognitive reserve across racial/ethnic groups	Histo	NA	2)Aging	<500	NA
Implementation	2019	Effective Reserve: A Latent Variable to Improve Outcome Prediction in Stroke	IMG	NA	5)Small vessel disease	<500	NA
Implementation	2015	Effects of amyloid and vascular markers on cognitive decline in subcortical vascular dementia	Histo	NA	5)Small vessel disease	<500	NA
Implementation	2013	Effects of APOE epsilon4 on brain amyloid, lacunar infarcts, and white matter lesions: a study among patients with subcortical vascular cognitive impairment	Histo	NA	5)Small vessel disease	<500	NA
Implementation	2015	Effects of vascular risk factors and APOE ?4 on white matter integrity and cognitive decline	Bayesian	NA	2)Aging	>500	NA
Implementation	2020	Effects of White Matter Hyperintensities on 90-Day Functional Outcome after Large Vessel and Non-Large Vessel Stroke	Pattern	NA	5)Small vessel disease	<500	NA
Implementation	2020	Effects of White Matter Hyperintensities on Brain Connectivity and Hippocampal Volume in Healthy Subjects According to Their Localization	DL	NA	2)Aging	<500	NA
Implementation	2017	Effects of white matter integrity and brain volumes on late life depression in the Framingham Heart Study	Bayesian	NA	3)Psychology	<500	NA
Implementation	2019	Electroconvulsive therapy response in late-life depression unaffected by age-related brain changes	Histo	NA	3)Psychology	<500	NA
Implementation	2021	Entorhinal Perfusion Predicts Future Memory Decline, Neurodegeneration, and White Matter Hyperintensity Progression in Older Adults	Bayesian	NA	1)Demntia AD Type	<500	NA
Implementation	2015	Epidemiology of MRI-defined vascular depression: A longitudinal, community-based study in Korean elders	IMG	NA	3)Psychology	<500	NA
Implementation	2022	Estimated Regional White Matter Hyperintensity Burden, Resting State Functional Connectivity, and Cognitive Functions in Older Adults	Pattern	NA	2)Aging	<500	NA
Implementation	2020	Evaluating the Sensitivity of Resting-State BOLD Variability to Age and Cognition after Controlling for Motion and Cardiovascular Influences: A Network-Based Approach	Bayesian	NA	2)Aging	>500	NA
Implementation	2020	Examining Cognitive Decline Across Black and White Participants in the Harvard Aging Brain Study	Cluster	NA	2)Aging	<500	NA
Implementation	2021	Excessive White Matter Hyperintensity Increases Susceptibility to Poor Functional Outcomes After Acute Ischemic Stroke	DL	NA	5)Small vessel disease	<500	NA
Implementation	2022	Exercise Capacity and Frailty Are Associated with Cerebral White Matter Hyperintensity in Older Adults with Cardiovascular Disease	Cluster	NA	2)Aging	<500	NA
Implementation	2014	Extreme deep white matter hyperintensity volumes are associated with African American race	Cluster	NA	2)Aging	<500	NA
Implementation	2012	Failure to modulate attentional control in advanced aging linked to white matter pathology	Cluster	NA	2)Aging	<500	NA
Implementation	2020	Fiber Connectivity Density in Cerebral Small-Vessel Disease Patients With Mild Cognitive Impairment and Cerebral Small-Vessel Disease Patients With Normal Cognition	IMG	NA	5)Small vessel disease	<500	NA
Implementation	2021	Fish Intake and MRI Burden of Cerebrovascular Disease in Older Adults	Bayesian	NA	2)Aging	<500	NA
Implementation	2022	Fixel based analysis of white matter alterations in early stage cerebral small vessel disease	Pattern	NA	2)Aging	<500	NA
Implementation	2011	fMRI correlates of white matter hyperintensities in late-life depression	Cluster	NA	3)Psychology	<500	NA
Implementation	2020	Frailty and Its Correlates in Adults With Late Life Depression	Histo	NA	3)Psychology	<500	NA
Implementation	2016	Frontal White matter hyperintensities, clasmatodendrosis and gliovascular abnormalities in ageing and post-stroke dementia	IMG	NA	5)Small vessel disease	<500	NA
Implementation	2018	Frontal White Matter Hyperintensity Is Associated with Verbal Aggressiveness in Elderly Women with Alzheimer Disease and Amnestic Mild Cognitive Impairment	Cluster	NA	1)Demntia AD Type	>500	NA
Implementation	2016	Frontal white matter hyperintensity predicts lower urinary tract dysfunction in older adults with amnestic mild cognitive impairment and Alzheimer's disease	Cluster	NA	1)Demntia AD Type	>500	NA
Implementation	2010	Functional impact of white matter hyperintensities in cognitively normal elderly subjects	Histo	NA	2)Aging	<500	NA
Implementation	2019	Genetic and lifestyle risk factors for MRI-defined brain infarcts in a population-based setting	Histo	NA	2)Aging	<500	NA
Implementation	2014	Genome-wide genotyping demonstrates a polygenic risk score associated with white matter hyperintensity volume in CADASIL	Histo	NA	5)Small vessel disease	<500	NA
Implementation	2006	Gray matter reduction is correlated with white matter hyperintensity volume: A voxel-based morphometric study in a large epidemiological sample	Cluster	NA	2)Aging	<500	NA
Implementation	2018	Greater depressive symptoms, cognition, and markers of brain aging: Northern Manhattan Study	IMG	NA	2)Aging	<500	NA
Implementation	2021	Greater white matter hyperintensities and the association with executive function in suicide attempters with late-life depression	Bayesian	NA	3)Psychology	<500	NA
Implementation	2020	Headache intensity is associated with increased white matter lesion burden in CADASIL patients	Bayesian	NA	5)Small vessel disease	<500	NA
Implementation	2018	Heterogeneity of structural and functional imaging patterns of advanced brain aging revealed via machine learning methods	Pattern	NA	2)Aging	<500	NA
Implementation	2020	High white matter hyperintensity burden in strategic white matter tracts relates to worse global cognitive performance in community-dwelling individuals	IMG	NA	2)Aging	<500	NA
Implementation	2016	Higher visit-to-visit low-density lipoprotein cholesterol variability is associated with lower cognitive performance, lower cerebral blood flow, and greater white matter hyperintensity load in older subjects	Cluster	NA	2)Aging	<500	NA
Implementation	2022	Higher white matter hyperintensity load adversely affects pre-post proximal cognitive training performance in healthy older adults	Bayesian	NA	2)Aging	>500	NA
Implementation	2014	Hippocampal perivascular spaces are related to aging and blood pressure but not to cognition	Histo	NA	2)Aging	<500	NA
Implementation	2019	Hippocampal subfield volumes and preclinical Alzheimer's disease in 408 cognitively normal adults born in 1946	Bayesian	NA	1)Demntia AD Type	>500	NA
Implementation	2021	Hippocampal subregional volume changes in elders classified using positron emission tomography-based Alzheimer's biomarkers of ?-amyloid deposition and neurodegeneration	Bayesian	NA	1)Demntia AD Type	>500	NA
Implementation	2014	Hippocampal volume and white matter disease in the prediction of dementia in Parkinson's disease	IMG	NA	4)Other brain	<500	NA
Implementation	2018	HIV disease and diabetes interact to affect brain white matter hyperintensities and cognition	Cluster	NA	6) other	<500	NA
Implementation	2019	HIV infection and cerebral small vessel disease are independently associated with brain atrophy and cognitive impairment	Histo	NA	6) other	<500	NA
Implementation	2017	Human anterolateral entorhinal cortex volumes are associated with cognitive decline in aging prior to clinical diagnosis	Bayesian	NA	2)Aging	>500	NA
Implementation	2017	Impact of frontal white matter hyperintensity on instrumental activities of daily living in elderly women with Alzheimer disease and amnestic mild cognitive impairment	Cluster	NA	1)Demntia AD Type	>500	NA
Implementation	2022	Impact of Small Vessel Disease Progression on Long-term Cognitive and Functional Changes After Stroke	Histo	NA	5)Small vessel disease	<500	NA
Implementation	2020	In vivo microstructural heterogeneity of white matter lesions in healthy elderly and Alzheimer's disease participants using tissue compositional analysis of diffusion MRI data	DL	NA	1)Demntia AD Type	>500	NA
Implementation	2021	Increased extracellular fluid is associated with white matter fiber degeneration in CADASIL: in vivo evidence from diffusion magnetic resonance imaging	Bayesian	NA	5)Small vessel disease	<500	NA
Implementation	2022	Independent effects of amyloid and vascular markers on long-term functional outcomes: An 8-year longitudinal study of subcortical vascular cognitive impairment	Histo	NA	1)Demntia AD Type	>500	NA
Implementation	2019	Independent effects of white matter hyperintensities on cognitive, neuropsychiatric, and functional decline: A longitudinal investigation using the National Alzheimer's Coordinating Center Uniform Data Set	Bayesian	NA	1)Demntia AD Type	<500	NA
Implementation	2017	Influence of diabetes mellitus on longitudinal atrophy and cognition in Parkinson's disease	Bayesian	NA	4)Other brain	<500	NA
Implementation	2021	Influence of regional white matter hyperintensity volume and apolipoprotein E ?4 status on hippocampal volume in healthy older adults	Bayesian	NA	2)Aging	>500	NA
Implementation	2021	Integrating large-scale neuroimaging research datasets: Harmonisation of white matter hyperintensity measurements across Whitehall and UK Biobank datasets	Pattern	NA	2)Aging	<500	NA
Implementation	2017	Integrity of normal-appearing white matter and functional outcomes after acute ischemic stroke	IMG	NA	5)Small vessel disease	<500	NA
Implementation	2020	Interaction of Age and Self-reported Physical Sports Activity on White Matter Hyperintensity Volume in Healthy Older Adults	Bayesian	NA	2)Aging	>500	NA
Implementation	2019	Interactions between sleep disturbances and Alzheimer's disease on brain function: a preliminary study combining the static and dynamic functional MRI	Bayesian	NA	1)Demntia AD Type	>500	NA
Implementation	2017	Interhemispheric characterization of small vessel disease imaging markers after subcortical infarct	IMG	NA	5)Small vessel disease	<500	NA
Implementation	2021	Interplay of White Matter Hyperintensities, Cerebral Networks, and Cognitive Function in an Adult Population: Diffusion-Tensor Imaging in the Maastricht Study	Histo	NA	6) other	<500	NA
Implementation	2016	Intracranial atherosclerosis and cerebral small vessel disease in intracerebral hemorrhage patients	IMG	NA	5)Small vessel disease	<500	NA
Implementation	2022	Intracranial internal carotid artery calcification is not predictive of future cognitive decline	Bayesian	NA	1)Demntia AD Type	>500	NA
Implementation	2021	Intranasal Insulin Reduces White Matter Hyperintensity Progression in Association with Improvements in Cognition and CSF Biomarker Profiles in Mild Cognitive Impairment and Alzheimer’s Disease	Bayesian	NA	1)Demntia AD Type	>500	NA
Implementation	2022	Investigating the contribution of white matter hyperintensities and cortical thickness to empathy in neurodegenerative and cerebrovascular diseases	Cluster	NA	1)Demntia AD Type	<500	NA
Implementation	2021	Investigating the microstructural properties of normal-appearing white matter (NAWM) preceding conversion to white matter hyperintensities (WMHs) in stroke survivors	Pattern	NA	5)Small vessel disease	<500	NA
Implementation	2019	Investigating the relationship between cerebral blood flow and cognitive function in hemodialysis patients	Histo	NA	6) other	<500	NA
Implementation	2018	Lacunar infarcts, but not perivascular spaces, are predictors of cognitive decline in cerebral small-vessel disease	Bayesian	NA	5)Small vessel disease	<500	NA
Implementation	2021	Late-life cynical hostility is associated with white matter alterations and the risk of Alzheimer's disease	IMG	NA	1)Demntia AD Type	>500	NA
Implementation	2020	Late-life physical and cognitive activities independently contribute to brain and cognitive resilience	Histo	NA	2)Aging	<500	NA
Implementation	2019	Lesion location matters: The relationships between white matter hyperintensities on cognition in the healthy elderly	Cluster	NA	2)Aging	<500	NA
Implementation	2021	Lesions in putative language and attention regions are linked to more severe strokes in patients with higher white matter hyperintensity burden	Pattern	NA	5)Small vessel disease	<500	NA
Implementation	2011	Leucoaraiosis, nigrostriatal denervation and motor symptoms in Parkinson's disease	Histo	NA	4)Other brain	<500	NA
Implementation	2015	Longer lithium exposure is associated with better white matter integrity in older adults with bipolar disorder	Cluster	NA	3)Psychology	<500	NA
Implementation	2022	Longitudinal associations between racial discrimination and hippocampal and white matter hyperintensity volumes among older Black adults	IMG	NA	2)Aging	<500	NA
Implementation	2018	Longitudinal changes in neuroimaging and neuropsychiatric status of post-deployment veterans: A cenc pilot study	Bayesian	NA	4)Other brain	<500	NA
Implementation	2010	Longitudinal changes in white matter disease and cognition in the first year of the Alzheimer disease neuroimaging initiative	Bayesian	NA	1)Demntia AD Type	<500	NA
Implementation	2012	Longitudinal changes of cortical morphology in CADASIL	Histo	NA	5)Small vessel disease	<500	NA
Implementation	2016	Longitudinal patterns of leukoaraiosis and brain atrophy in symptomatic small vessel disease	Bayesian	NA	5)Small vessel disease	<500	NA
Implementation	2014	Longitudinal relaxographic imaging of white matter hyperintensities in the elderly	Cluster	NA	2)Aging	<500	NA
Implementation	2016	Long-term variability in glycemic control is associated with white matter hyperintensities in APOE4 genotype carriers with type 2 diabetes	Bayesian	NA	6) other	<500	NA
Implementation	2021	Loss of Integrity of Corpus Callosum White Matter Hyperintensity Penumbra Predicts Cognitive Decline in Patients With Subcortical Vascular Mild Cognitive Impairment	Bayesian	NA	5)Small vessel disease	<500	NA
Implementation	2013	Low cerebral blood flow is associated with lower memory function in metabolic syndrome	Bayesian	NA	1)Demntia AD Type	>500	NA
Implementation	2021	Lower A?-PET signal in white matter lesions relates to higher extracellular free water in mixed small vessel disease and Alzheimer's pathology	DL	NA	1)Demntia AD Type	>500	NA
Implementation	2021	Lower cardiac output is associated with neurodegeneration among older adults with normal cognition but not mild cognitive impairment	Bayesian	NA	1)Demntia AD Type	>500	NA
Implementation	2019	Magnetic Resonance Imaging of Cerebral Small Vessel Disease in Men Living with HIV and HIV-Negative Men Aged 50 and above	Bayesian	NA	6) other	<500	NA
Implementation	2018	Mapping the contribution and strategic distribution patterns of neuroimaging features of small vessel disease in poststroke cognitive impairment	IMG	NA	5)Small vessel disease	<500	NA
Implementation	2019	Mechanisms Linking White Matter Lesions, Tract Integrity, and Depression in Alzheimer Disease	Bayesian	NA	1)Demntia AD Type	>500	NA
Implementation	2021	Mechanistic Effects of Aerobic Exercise in Alzheimer's Disease: Imaging Findings From the Pilot FIT-AD Trial	Cluster	NA	1)Demntia AD Type	>500	NA
Implementation	2017	Medicare Expenditure Correlates of Atrophy and Cerebrovascular Disease in Older Adults	IMG	NA	2)Aging	<500	NA
Implementation	2016	Menopausal hot flashes and white matter hyperintensities	Cluster	NA	2)Aging	<500	NA
Implementation	2017	Mental speed is associated with the shape irregularity of white matter MRI hyperintensity load	Bayesian	NA	2)Aging	>500	NA
Implementation	2015	Metabolic determinants of white matter hyperintensity burden in patients with ischemic stroke	IMG	NA	5)Small vessel disease	<500	NA
Implementation	2019	Metabolic syndrome alters relationships between cardiometabolic variables, cognition and white matter hyperintensity load	Bayesian	NA	5)Small vessel disease	<500	NA
Implementation	2014	Microbleeds in the logopenic variant of primary progressive aphasia	Histo	NA	1)Demntia AD Type	>500	NA
Implementation	2021	Midlife blood pressure is associated with the severity of white matter hyperintensities: Analysis of the UK Biobank cohort study	Pattern	NA	2)Aging	<500	NA
Implementation	2014	Mild cognitive impairment, poor episodic memory, and late-life depression are associated with cerebral cortical thinning and increased white matter hyperintensities	Bayesian	NA	3)Psychology	<500	NA
Implementation	2021	Mind Diet Adherence and Cognitive Performance in the Framingham Heart Study	Bayesian	NA	2)Aging	<500	NA
Implementation	2017	Mixed brain lesions mediate the association between cardiovascular risk burden and cognitive decline in old age: A population-based study	Bayesian	NA	2)Aging	<500	NA
Implementation	2019	Modifiable vascular risk factors, white matter disease and cognition in early Parkinson's disease	Pattern	NA	4)Other brain	<500	NA
Implementation	2018	More extensive white matter hyperintensity is linked with higher risk of remote intracerebral hemorrhage after intravenous thrombolysis	Bayesian	NA	5)Small vessel disease	<500	NA
Implementation	2013	MRI and MRSpredictors of mild cognitive impairment in a population-based sample	Bayesian	NA	1)Demntia AD Type	<500	NA
Implementation	2021	MRI Radiomic Signature of White Matter Hyperintensities Is Associated With Clinical Phenotypes	Pattern	NA	5)Small vessel disease	<500	NA
Implementation	2011	MRI signal hyperintensities and failure to remit following antidepressant treatment	IMG	NA	3)Psychology	<500	NA
Implementation	2017	MRI-visible perivascular spaces in cerebral amyloid angiopathy and hypertensive arteriopathy	IMG	NA	5)Small vessel disease	<500	NA
Implementation	2018	Multimorbidity Is Associated with Preclinical Alzheimer's Disease Neuroimaging Biomarkers	Bayesian	NA	1)Demntia AD Type	>500	NA
Implementation	2016	Multiple Brain Markers are Linked to Age-Related Variation in Cognition	Cluster	NA	2)Aging	<500	NA
Implementation	2021	Network Modeling Sex Differences in Brain Integrity and Metabolic Health	Bayesian	NA	2)Aging	>500	NA
Implementation	2014	Neuroimaging and neurocognitive abnormalities associated with bipolar disorder in old age	Cluster	NA	3)Psychology	<500	NA
Implementation	2022	Neuroimaging correlates of brain injury in Wilson's disease: a multimodal, whole-brain MRI study	Bayesian	NA	6) other	<500	NA
Implementation	2017	Neuroimaging correlates of Cerebral microbleeds the ARIC study (Atherosclerosis Risk in Communities)	Bayesian	NA	1)Demntia AD Type	<500	NA
Implementation	2020	Neuroticism, conscientiousness, and in vivo Alzheimer pathologies measured by amyloid PET and MRI	Histo	NA	1)Demntia AD Type	>500	NA
Implementation	2021	Neurovascular Coupling Is Impaired in Hypertensive and Diabetic Subjects Without Symptomatic Cerebrovascular Disease	Bayesian	NA	6) other	<500	NA
Implementation	2018	Nonlinear pattern of the emergence of white matter hyperintensity in healthy Han Chinese: an adult lifespan study	Bayesian	NA	2)Aging	>500	NA
Implementation	2021	Normal-appearing white matter microstructural injury is associated with white matter hyperintensity burden in acute ischemic stroke	IMG	NA	5)Small vessel disease	<500	NA
Implementation	2021	NOTCH3 variant position is associated with NOTCH3 aggregation load in CADASIL vasculature	Pattern	NA	5)Small vessel disease	<500	NA
Implementation	2020	Novel Markers of Angiogenesis in the Setting of Cognitive Impairment and Dementia	Bayesian	NA	1)Demntia AD Type	>500	NA
Implementation	2022	Parental Life Span and Polygenic Risk Score of Longevity Are Associated With White Matter Hyperintensities	Cluster	NA	2)Aging	<500	NA
Implementation	2013	Pathogenesis of cerebral microbleeds: In vivo imaging of amyloid and subcortical ischemic small vessel disease in 226 individuals with cognitive impairment	Histo	NA	1)Demntia AD Type	>500	NA
Implementation	2020	Patterns of white matter hyperintensities associated with cognition in middle-aged cognitively healthy individuals	Bayesian	NA	1)Demntia AD Type	<500	NA
Implementation	2020	Periventricular white matter hyperintensity burden and cognitive impairment in early Parkinson’s disease	Bayesian	NA	4)Other brain	<500	NA
Implementation	2015	Physical activity, motor function, and white matter hyperintensity burden in healthy older adults	Pattern	NA	2)Aging	<500	NA
Implementation	2021	Plasma soluble TREM2 is associated with white matter lesions independent of amyloid and tau	Histo	NA	1)Demntia AD Type	>500	NA
Implementation	2022	Platelet-derived growth factor-BB and white matter hyperintensity burden in APOE4 carriers	Bayesian	NA	1)Demntia AD Type	>500	NA
Implementation	2014	Predicting aggressive decline in mild cognitive impairment: The importance of white matter hyperintensities	Bayesian	NA	1)Demntia AD Type	>500	NA
Implementation	2021	Predicting the Emergence of Major Neurocognitive Disorder Within Three Months After a Stroke	Pattern	NA	5)Small vessel disease	<500	NA
Implementation	2019	Pre-existing White Matter Hyperintensity Lesion Burden and Diagnostic Certainty of Transient Ischemic Attack	IMG	NA	5)Small vessel disease	<500	NA
Implementation	2016	Prefrontal lobe brain reserve capacity with resistance to higher global Amyloid load and white matter hyperintensity burden in mild stage Alzheimer's disease	Bayesian	NA	1)Demntia AD Type	>500	NA
Implementation	2015	Preliminary observations on MRI correlates of driving independence and performance in persons with heart failure	IMG	NA	5)Small vessel disease	<500	NA
Implementation	2010	Progression of cerebral atrophy and white matter hyperintensities in patients with type 2 diabetes	Cluster	NA	6) other	<500	NA
Implementation	2022	Progression of cerebral white matter hyperintensities is related to leukocyte gene expression	Bayesian	NA	2)Aging	>500	NA
Implementation	2006	Progression of white matter lesions and hemorrhages in cerebral amyloid angiopathy	IMG	NA	1)Demntia AD Type	>500	NA
Implementation	2013	Pulse wave velocity is associated with ?-amyloid deposition in the brains of very elderly adults	Cluster	NA	2)Aging	<500	NA
Implementation	2013	Quantifying cognitive reserve in older adults by decomposing episodic memory variance: Replication and extension	IMG	NA	2)Aging	<500	NA
Implementation	2021	Quantity and Morphology of Perivascular Spaces: Associations With Vascular Risk Factors and Cerebral Small Vessel Disease	Pattern	NA	5)Small vessel disease	<500	NA
Implementation	2017	Race modifies the relationship between cognition and Alzheimer's disease cerebrospinal fluid biomarkers	Bayesian	NA	1)Demntia AD Type	>500	NA
Implementation	2019	Randomized trial of marine n-3 polyunsaturated fatty acids for the prevention of cerebral small vessel disease and inflammation in aging (PUFA trial): Rationale, design and baseline results	Histo	NA	2)Aging	<500	NA
Implementation	2021	Rare NOTCH3 Variants in a Chinese Population-Based Cohort and Its Relationship With Cerebral Small Vessel Disease	Bayesian	NA	5)Small vessel disease	<500	NA
Implementation	2018	Regional tract-specific white matter hyperintensities are associated with patterns to aging-related brain atrophy via vascular risk factors, but also independently	Pattern	NA	2)Aging	<500	NA
Implementation	2014	Regional white matter hyperintensities: Aging, Alzheimer's disease risk, and cognitive function	Bayesian	NA	1)Demntia AD Type	>500	NA
Implementation	2008	Regional white matter hyperintensity burden in automated segmentation distinguishes late-life depressed subjects from comparison subjects matched for vascular risk factors	Cluster	NA	3)Psychology	<500	NA
Implementation	2012	Regional white matter hyperintensity volume, not hippocampal atrophy, predicts incident Alzheimer disease in the community	IMG	NA	1)Demntia AD Type	>500	NA
Implementation	2017	Relationship between carotid arterial properties and cerebral white matter hyperintensities	Bayesian	NA	5)Small vessel disease	<500	NA
Implementation	2022	Relationship of blood pressure and white matter hyperintensity burden with level of and change in cognition in older Black adults	Pattern	NA	2)Aging	<500	NA
Implementation	2018	Relationships among clinic, home, and ambulatory blood pressures with small vessel disease of the brain and functional status in older people with hypertension	Histo	NA	5)Small vessel disease	<500	NA
Implementation	2021	Resistance to developing brain pathology due to vascular risk factors: the role of educational attainment	Histo	NA	2)Aging	<500	NA
Implementation	2020	Resting state connectivity within the basal ganglia and gait speed in older adults with cerebral small vessel disease and locomotor risk factors	Cluster	NA	2)Aging	<500	NA
Implementation	2009	Risk of dementia in MCI: Combined effect of cerebrovascular disease, volumetric MRI, and 1H MRS	Histo	NA	1)Demntia AD Type	>500	NA
Implementation	2017	Sample size considerations for trials using cerebral white matter hyperintensity progression as an intermediate outcome at 1 year after mild stroke: Results of a prospective cohort study	IMG	NA	5)Small vessel disease	<500	NA
Implementation	2018	Serum neurofilament light chain levels are related to small vessel disease burden	Histo	NA	5)Small vessel disease	<500	NA
Implementation	2014	Setting a gold standard for quantification of leukoaraiosis burden in patients with ischemic stroke: The Atherosclerosis Risk in Communities Study	IMG	NA	5)Small vessel disease	<500	NA
Implementation	2019	Severe asymptomatic carotid stenosis is associated with robust reductions in homotopic functional connectivity	Bayesian	NA	5)Small vessel disease	<500	NA
Implementation	2012	Severity of leukoaraiosis in large vessel atherosclerotic disease	IMG	NA	5)Small vessel disease	<500	NA
Implementation	2018	Sex differences in cerebrovascular pathologies on FLAIR in cognitively unimpaired elderly	Bayesian	NA	5)Small vessel disease	<500	NA
Implementation	2021	Sex differences in risk factors for white matter hyperintensities in non-demented older individuals	Cluster	NA	2)Aging	<500	NA
Implementation	2022	Sex-related differences in whole brain volumes at age 70 in association with hyperglycemia during adult life	Bayesian	NA	2)Aging	<500	NA
Implementation	2019	Sex-specific differences in white matter microvascular integrity after ischaemic stroke	IMG	NA	5)Small vessel disease	<500	NA
Implementation	2009	Silent ischemic infarcts are associated with hemorrhage burden in cerebral amyloid angiopathy	IMG	NA	1)Demntia AD Type	>500	NA
Implementation	2016	Sleep disordered breathing and white matter hyperintensities in community-dwelling elders	IMG	NA	2)Aging	<500	NA
Implementation	2016	Slow gait, white matter characteristics, and prior 10-year interleukin-6 levels in older adults	Cluster	NA	2)Aging	<500	NA
Implementation	2017	Spaceflight-induced changes in white matter hyperintensity burden in astronauts	IMG	NA	2)Aging	<500	NA
Implementation	2020	Spatial distribution and cognitive impact of cerebrovascular risk-related white matter hyperintensities	Pattern	NA	2)Aging	<500	NA
Implementation	2019	Spatial patterns of white matter hyperintensities associated with Alzheimer's disease risk factors in a cognitively healthy middle-aged cohort	Bayesian	NA	1)Demntia AD Type	<500	NA
Implementation	2021	Specific abnormalities in white matter pathways as interface to small vessels disease and cognition in CADASIL individuals	Pattern	NA	5)Small vessel disease	<500	NA
Implementation	2022	Specific Abnormalities in White Matter Pathways as Interface to Small Vessels Disease and Cognition in Cerebral Autosomal Dominant Arteriopathy with Subcortical Infarcts and Leukoencephalopathy Individuals	DL	NA	5)Small vessel disease	<500	NA
Implementation	2018	Statins and Brain Health: Alzheimer's Disease and Cerebrovascular Disease Biomarkers in Older Adults	Cluster	NA	1)Demntia AD Type	>500	NA
Implementation	2011	Strategic role of frontal white matter tracts in vascular cognitive impairment: A voxel-based lesion-symptom mapping study in CADASIL	Histo	NA	5)Small vessel disease	<500	NA
Implementation	2019	Structural and functional MRI correlates of T2 hyperintensities of brain white matter in young neurologically asymptomatic adults	IMG	NA	2)Aging	<500	NA
Implementation	2017	Structural integrity of normal appearing white matter and sex-specific outcomes after acute ischemic stroke	IMG	NA	5)Small vessel disease	<500	NA
Implementation	2015	Subclinical cerebrovascular disease inversely associates with learning ability	Bayesian	NA	2)Aging	<500	NA
Implementation	2022	Superficial white matter microstructure affects processing speed in cerebral small vessel disease	Bayesian	NA	5)Small vessel disease	<500	NA
Implementation	2021	Surface-based Cortical Morphometry, White Matter Hyperintensity, and Multidomain Cognitive Performance in Asymptomatic Carotid Stenosis	Bayesian	NA	5)Small vessel disease	<500	NA
Implementation	2022	Synergistic associations of cognitive and motor impairments with functional outcome in covert cerebral small vessel disease	IMG	NA	1)Demntia AD Type	>500	NA
Implementation	2014	Synergistic effects of ischemia and beta-amyloid burden on cognitive decline in patients with subcortical vascular mild cognitive impairment	Histo	NA	1)Demntia AD Type	>500	NA
Implementation	2018	The additional contribution of white matter hyperintensity location to post-stroke cognitive impairment: Insights from a multiple-lesion symptom mapping study	IMG	NA	5)Small vessel disease	<500	NA
Implementation	2019	The association between lacunes and white matter hyperintensity features on MRI: The SMART-MR study	Cluster	NA	5)Small vessel disease	<500	NA
Implementation	2021	The association between white matter hyperintensity volume and gait performance under single and dual task conditions in older people with dementia: A cross-sectional study	Cluster	NA	1)Demntia AD Type	>500	NA
Implementation	2019	The association of depressive symptoms with brain volume is stronger among diabetic elderly carriers of the haptoglobin 1-1 genotype compared to non-carriers	Bayesian	NA	6) other	<500	NA
Implementation	2021	The association of markers of cerebral small vessel disease and brain atrophy with incidence and course of depressive symptoms - the maastricht study	Histo	NA	3)Psychology	<500	NA
Implementation	2021	The Association of White Matter Hyperintensities with Frailty in Patients with Very Mild to Moderate Alzheimer's Disease	Bayesian	NA	1)Demntia AD Type	>500	NA
Implementation	2021	The Brain Chart of Aging: Machine-learning analytics reveals links between brain aging, white matter disease, amyloid burden, and cognition in the iSTAGING consortium of 10,216 harmonized MR scans	DL	NA	2)Aging	<500	NA
Implementation	2018	The brain health index: Towards a combined measure of neurovascular and neurodegenerative structural brain injury	IMG	NA	2)Aging	<500	NA
Implementation	2021	The effect of vascular health factors on white matter microstructure mediates age-related differences in executive function performance	Bayesian	NA	2)Aging	>500	NA
Implementation	2017	The effect of white matter hyperintensities on statistical analysis of diffusion tensor imaging in cognitively healthy elderly and prodromal Alzheimer’s disease	Bayesian	NA	1)Demntia AD Type	>500	NA
Implementation	2016	The effects of white matter disease on the accuracy of automated segmentation	Cluster	NA	3)Psychology	<500	NA
Implementation	2022	The heritability of amyloid burden in older adults: the Older Australian Twins Study	Cluster	NA	2)Aging	<500	NA
Implementation	2021	The Impact of Strategic White Matter Hyperintensity Lesion Location on Language	Cluster	NA	2)Aging	<500	NA
Implementation	2020	The INECO Frontal Screening for the Evaluation of Executive Dysfunction in Cerebral Small Vessel Disease: Evidence from Quantitative MRI in a CADASIL Cohort from Colombia	Pattern	NA	5)Small vessel disease	<500	NA
Implementation	2021	The Longitudinal Assessment of Neuropsychiatric Symptoms in Mild Cognitive Impairment and Alzheimer's Disease and Their Association With White Matter Hyperintensities in the National Alzheimer's Coordinating Center's Uniform Data Set	Histo	NA	1)Demntia AD Type	>500	NA
Implementation	2020	The orbitofrontal cortex functionally links obesity and white matter hyperintensities	Pattern	NA	6) other	<500	NA
Implementation	2015	The relationship between carotid artery plaque stability and white matter ischemic injury	Bayesian	NA	5)Small vessel disease	<500	NA
Implementation	2019	The relationship between white matter hyperintensities and cognitive reference abilities across the life span	Bayesian	NA	2)Aging	>500	NA
Implementation	2019	The role of small diffusion-weighted imaging lesions in cerebral small vessel disease	Pattern	NA	5)Small vessel disease	<500	NA
Implementation	2017	The Role of White Matter Damage in the Risk of Periprocedural Diffusion-Weighted Lesions after Carotid Artery Stenting	IMG	NA	5)Small vessel disease	<500	NA
Implementation	2017	The spatial associations of cerebral blood flow and spontaneous brain activities with white matter hyperintensities-An exploratory study using multimodal magnetic resonance imaging	IMG	NA	2)Aging	<500	NA
Implementation	2020	Three-tissue compositional analysis reveals in-vivo microstructural heterogeneity of white matter hyperintensities following stroke	Pattern	NA	5)Small vessel disease	<500	NA
Implementation	2021	Topographic patterns of white matter hyperintensities are associated with multimodal neuroimaging biomarkers of Alzheimer’s disease	Bayesian	NA	1)Demntia AD Type	>500	NA
Implementation	2022	Tract Specific White Matter Lesion Load Affects White Matter Microstructure and Their Relationships With Functional Connectivity and Cognitive Decline	DL	NA	1)Demntia AD Type	>500	NA
Implementation	2020	Type 2 diabetes, change in depressive symptoms over time, and cerebral small vessel disease: Longitudinal data of the ages-reykjavik study	Pattern	NA	6) other	<500	NA
Implementation	2002	Utility of simultaneous brain, CSF and hyperintensity quantification in dementia	Cluster	NA	1)Demntia AD Type	>500	NA
Implementation	2019	Validation and comparison of two automated methods for quantifying brain white matter hyperintensities of presumed vascular origin	Bayesian	NA	2)Aging	>500	NA
Implementation	2013	Vascular and Alzheimer's disease markers independently predict brain atrophy rate in Alzheimer's Disease Neuroimaging Initiative controls	Bayesian	NA	1)Demntia AD Type	>500	NA
Implementation	2015	Vascular and amyloid pathologies are independent predictors of cognitive decline in normal elderly	Cluster	NA	2)Aging	<500	NA
Implementation	2012	Vascular burden and Alzheimer disease pathologic progression	Bayesian	NA	1)Demntia AD Type	<500	NA
Implementation	2021	Vascular burden and cognition: Mediating roles of neurodegeneration and amyloid-PET	DL	NA	1)Demntia AD Type	>500	NA
Implementation	2020	Vascular Cellular Adhesion Molecule-1 (VCAM-1) and Memory Impairment in African-Americans after Small Vessel-Type Stroke	IMG	NA	5)Small vessel disease	<500	NA
Implementation	2015	Vascular disease and risk factors are associated with cognitive decline in the Alzheimer disease spectrum	Bayesian	NA	1)Demntia AD Type	<500	NA
Implementation	2015	Vascular risk factor burden correlates with cerebrovascular reactivity but not resting state coactivation in the default mode network	Cluster	NA	2)Aging	<500	NA
Implementation	2012	Vascular risk factors, white matter hyperintensities and hippocampal volume in normal elderly individuals	Bayesian	NA	2)Aging	>500	NA
Implementation	2017	Visceral adiposity predicts subclinical white matter hyperintensities in middle-aged adults	Bayesian	NA	2)Aging	>500	NA
Implementation	2019	Visceral obesity relates to deep white matter hyperintensities via inflammation	Cluster	NA	6) other	<500	NA
Implementation	2019	Visit-to-Visit Blood Pressure Variability and Progression of White Matter Hyperintensities Among Older People With Hypertension	Cluster	NA	5)Small vessel disease	<500	NA
Implementation	2021	Visuomotor integration deficits are common to familial and sporadic preclinical Alzheimer's disease	Bayesian	NA	1)Demntia AD Type	>500	NA
Implementation	2021	What does hand motor function tell us about our aging brain in association with WMH?	Bayesian	NA	2)Aging	>500	NA
Implementation	2020	White matter hyperintensities across the adult lifespan: Relation to age, A? load, and cognition	Bayesian	NA	2)Aging	>500	NA
Implementation	2021	White Matter Hyperintensities and Apolipoprotein e Affect the Association between Mean Arterial Pressure and Objective and Subjective Cognitive Functioning in Older Adults	Bayesian	NA	2)Aging	>500	NA
Implementation	2016	White matter hyperintensities and cognitive reserve during a working memory task: a functional magnetic resonance imaging study in cognitively normal older adults	Bayesian	NA	2)Aging	>500	NA
Implementation	2020	White matter hyperintensities and CSF Alzheimer disease biomarkers in preclinical Alzheimer disease	Bayesian	NA	1)Demntia AD Type	<500	NA
Implementation	2019	White Matter Hyperintensities and Hippocampal Atrophy in Relation to Cognition: The 90+ Study	Histo	NA	1)Demntia AD Type	>500	NA
Implementation	2020	White matter hyperintensities and neuropsychiatric symptoms in mild cognitive impairment and Alzheimer's disease	Pattern	NA	1)Demntia AD Type	<500	NA
Implementation	2020	White Matter Hyperintensities and the Progression of Frailty-The Tasmanian Study of Cognition and Gait	Bayesian	NA	2)Aging	>500	NA
Implementation	2020	White matter hyperintensities and their relationship to cognition: Effects of segmentation algorithm	IMG	NA	2)Aging	<500	NA
Implementation	2018	White matter hyperintensities and vascular risk factors in monozygotic twins	Bayesian	NA	2)Aging	<500	NA
Implementation	2017	White matter hyperintensities are associated with disproportionate progressive hippocampal atrophy	Bayesian	NA	1)Demntia AD Type	>500	NA
Implementation	2019	White matter hyperintensities are associated with falls in older people with dementia	Cluster	NA	1)Demntia AD Type	>500	NA
Implementation	2022	White matter hyperintensities are associated with grey matter atrophy and cognitive decline in Alzheimer's disease and frontotemporal dementia	Pattern	NA	1)Demntia AD Type	>500	NA
Implementation	2021	White Matter Hyperintensities Are Associated With Severity of Essential Tremor in the Elderly	Histo	NA	4)Other brain	<500	NA
Implementation	2018	White matter hyperintensities are linked to future cognitive decline in de novo Parkinson's disease patients	Pattern	NA	4)Other brain	<500	NA
Implementation	2021	White Matter Hyperintensities Are No Major Confounder for Alzheimer's Disease Cerebrospinal Fluid Biomarkers	Pattern	NA	1)Demntia AD Type	>500	NA
Implementation	2017	White matter hyperintensities are seen only in GRN mutation carriers in the GENFI cohort	Bayesian	NA	1)Demntia AD Type	>500	NA
Implementation	NA	White matter hyperintensities associated with progression of cerebral small vessel disease: A 7-year Chinese urban community study.	DL	NA	2)Aging	<500	NA
Implementation	2021	White matter hyperintensities at critical crossroads for executive function and verbal abilities in small vessel disease	Pattern	NA	5)Small vessel disease	<500	NA
Implementation	2017	White matter hyperintensities correlate to cognition and fiber tract integrity in older adults with HIV	Bayesian	NA	6) other	<500	NA
Implementation	2019	White matter hyperintensities in progranulin-associated frontotemporal dementia: A longitudinal GENFI study	Bayesian	NA	1)Demntia AD Type	>500	NA
Implementation	2009	White matter hyperintensities in the forties: Their prevalence and topography in an epidemiological sample aged 44-48	Cluster	NA	2)Aging	<500	NA
Implementation	2020	White matter hyperintensities increases with traumatic brain injury severity: associations to neuropsychological performance and fatigue	Bayesian	NA	4)Other brain	<500	NA
Implementation	2021	White matter hyperintensities induce distal deficits in the connected fibers	DL	NA	2)Aging	<500	NA
Implementation	2021	White matter hyperintensities may be an early marker for age-related cognitive decline	Histo	NA	1)Demntia AD Type	>500	NA
Implementation	2020	White matter hyperintensities mediate gray matter volume and processing speed relationship in cognitively unimpaired participants	Bayesian	NA	1)Demntia AD Type	<500	NA
Implementation	2020	White matter hyperintensities mediate the association of nocturnal blood pressure with cognition	IMG	NA	5)Small vessel disease	<500	NA
Implementation	2021	White matter hyperintensities mediate the impact of amyloid ß on future freezing of gait in Parkinson's disease	Pattern	NA	4)Other brain	<500	NA
Implementation	2022	White matter hyperintensities relate to executive dysfunction, apathy, but not disinhibition in long-term adult survivors of pediatric cerebellar tumor	Bayesian	NA	4)Other brain	<500	NA
Implementation	2013	White matter hyperintensities segmentation: A new semi-automated method	Cluster	NA	1)Demntia AD Type	>500	NA
Implementation	2013	White matter hyperintensities, exercise, and improvement in gait speed: Does type of gait rehabilitation matter?	Cluster	NA	2)Aging	<500	NA
Implementation	2019	White matter hyperintensities: Relationship to amyloid and tau burden	Bayesian	NA	1)Demntia AD Type	>500	NA
Implementation	2013	White Matter Hyperintensity Burden and Disability in Older Adults: Is Chronic Pain a Contributor?	Cluster	NA	2)Aging	<500	NA
Implementation	2010	White matter hyperintensity burden and susceptibility to cerebral ischemia	IMG	NA	5)Small vessel disease	<500	NA
Implementation	2020	White matter hyperintensity burden in acute stroke patients differs by ischemic stroke subtype	Pattern	NA	5)Small vessel disease	<500	NA
Implementation	2019	White matter hyperintensity burden in patients with ischemic stroke treated with thrombectomy	IMG	NA	5)Small vessel disease	<500	NA
Implementation	2020	White Matter Hyperintensity Burden Is Associated With Hippocampal Subfield Volume in Stroke	IMG	NA	5)Small vessel disease	<500	NA
Implementation	2012	White matter hyperintensity burden on magnetic resonance imaging in essential tremor	IMG	NA	4)Other brain	<500	NA
Implementation	2021	White Matter Hyperintensity Distribution Differences in Aging and Neurodegenerative Disease Cohorts	Pattern	NA	1)Demntia AD Type	<500	NA
Implementation	2017	White matter hyperintensity load modulates brain morphometry and brain connectivity in healthy adults: A neuroplastic mechanism?	Bayesian	NA	2)Aging	<500	NA
Implementation	2019	White matter hyperintensity regression: Comparison of brain atrophy and cognitive profiles with progression and stable groups	Bayesian	NA	1)Demntia AD Type	<500	NA
Implementation	2021	White matter hyperintensity topography in Alzheimer's disease and links to cognition	Bayesian	NA	1)Demntia AD Type	>500	NA
Implementation	2014	White matter hyperintensity volume correlates with matrix metalloproteinase-2 in acute ischemic stroke	IMG	NA	5)Small vessel disease	<500	NA
Implementation	2021	White matter hyperintensity volumes are related to processing speed in long-term survivors of childhood cerebellar tumors	Bayesian	NA	6) other	<500	NA
Implementation	2019	White matter hypointensities and hyperintensities have equivalent correlations with age and CSF ?-amyloid in the nondemented elderly	Bayesian	NA	2)Aging	<500	NA
Implementation	2017	White Matter Imaging Correlates of Early Cognitive Impairment Detected by the Montreal Cognitive Assessment after Transient Ischemic Attack and Minor Stroke	Pattern	NA	5)Small vessel disease	<500	NA
Implementation	2019	White matter in different regions evolves differently during progression to dementia	Histo	NA	1)Demntia AD Type	<500	NA
Implementation	2021	White matter integrity and structural brain network topology in cerebral small vessel disease: The Hamburg city health study	Pattern	NA	2)Aging	<500	NA
Implementation	2017	White matter integrity in subcortical vascular cognitive impairment: A multimodal structural MRI study	Bayesian	NA	5)Small vessel disease	<500	NA
Implementation	2022	White matter lesion load is associated with lower within- and greater between- network connectivity across older age	Bayesian	NA	2)Aging	<500	NA
Implementation	2013	White matter microstructure deteriorates across cognitive stages in Parkinson disease	Bayesian	NA	4)Other brain	<500	NA
Implementation	2021	White-Matter Hyperintensity Load and Differences in Resting-State Network Connectivity Based on Mild Cognitive Impairment Subtype	Bayesian	NA	1)Demntia AD Type	>500	NA
Implementation	2012	White-Matter Lesions without Lacunar Infarcts in CADASIL	Histo	NA	5)Small vessel disease	<500	NA
Implementation	2021	Whole-exome sequencing reveals a role of HTRA1 and EGFL8 in brain white matter hyperintensities	Pattern	NA	2)Aging	<500	NA
